# Supplementary material for: Dyskerin Downregulation Can Induce ER Stress and Promote Autophagy via AKT-mTOR Signaling Deregulation
Source: Biomedicines. 2022 May 8;10(5):1092. doi: 10.3390/biomedicines10051092 (PMC9138296; doi:10.3390/biomedicines10051092)
Supplement: Supplementary file 1 [file biomedicines-10-01092-s001.zip]

Archive with 4 entries (4 files):
- Figure S1.pdf
- S3  R code.txt
- Table S1.xlsx
- Table S2.xlsx
