# Supplementary material for: Dyskerin Downregulation Can Induce ER Stress and Promote Autophagy via AKT-mTOR Signaling Deregulation
Source: Biomedicines. 2022 May 8;10(5):1092. doi: 10.3390/biomedicines10051092 (PMC9138296; doi:10.3390/biomedicines10051092)
Supplement: Supplementary file 1 [file biomedicines-10-01092-s001.zip › S3 R code.txt]

#######  Puncta mRFP-LC3-GFP ######

### RKO Cell #1
# set up work directory
getwd()
setwd("~/processed images rko")

#### RKO Cell #1
#Import file from excel
library(readxl)
RKO_1_RFP <- read_excel("RKO-1-RFP.xlsx")
View(RKO_1_RFP)  
RKO_1_GFP <- read_excel("RKO-1-GFP.xlsx")
View(RKO_1_GFP)  

#Create dataframe (df) in long format
library(tidyverse)
df_RFP_1 <- gather(RKO_1_RFP, Puncta, RFP, -distance)
View(df_RFP_1)
df_GFP_1<-  gather(RKO_1_GFP, Puncta, GFP, -distance)
View(df_GFP_1)

#Plots RFP punctae's profile
ggplot(df_RFP_1, aes(x=distance, y=RFP, fill=Puncta)) +geom_line(data=df_RFP_1, aes(x=distance, y=RFP, group=Puncta, color=Puncta), size=0.2, show.legend = FALSE )+ 
  geom_area(colour="magenta", size=.2, alpha=.2, position = 'identity', show.legend = FALSE) +
  theme_bw()+ylim(0, 125)
#Plots GFP punctae's profile
g1<-ggplot(df_GFP_1, aes(x=distance, y=GFP, fill=Puncta)) +geom_line(data=df_GFP_1, aes(x=distance, y=GFP, group=Puncta, color=Puncta), size=0.2, show.legend = FALSE )+ 
  geom_area(colour="green", size=.2, alpha=.2, position = 'identity', show.legend = FALSE) +
  theme_bw()+ylim(0, 40)

# Create df for each puncta in the RFP channel 
df_1R<-data.frame(x = RKO_1_RFP$distance,
                  y = RKO_1_RFP$"puncta 1")
df_2R<-data.frame(x = RKO_1_RFP$distance,
                  y =RKO_1_RFP$"puncta 2")
df_3R<-data.frame(x = RKO_1_RFP$distance,
                  y =RKO_1_RFP$"puncta 3")
df_4R<-data.frame(x = RKO_1_RFP$distance,
                  y =RKO_1_RFP$"puncta 4")
df_5R<-data.frame(x = RKO_1_RFP$distance,
                  y =RKO_1_RFP$"puncta 5")
df_6R<-data.frame(x = RKO_1_RFP$distance,
                  y =RKO_1_RFP$"puncta 6")
df_7R<-data.frame(x = RKO_1_RFP$distance,
                  y =RKO_1_RFP$"puncta 7")
df_8R<-data.frame(x = RKO_1_RFP$distance,
                  y =RKO_1_RFP$"puncta 8")
df_9R<-data.frame(x = RKO_1_RFP$distance,
                  y =RKO_1_RFP$"puncta 9")
df_10R<-data.frame(x = RKO_1_RFP$distance,
                   y =RKO_1_RFP$"puncta 10")
df_11R<-data.frame(x = RKO_1_RFP$distance,
                   y =RKO_1_RFP$"puncta 11")
df_12R<-data.frame(x = RKO_1_RFP$distance,
                   y =RKO_1_RFP$"puncta 12")

# Create a list
mylist = mget(c("df_1R", "df_2R", "df_3R", "df_4R", "df_5R", "df_6R", "df_7R", "df_8R", "df_9R", "df_10R", "df_11R", "df_12R"))
# Create a df containing Area values
library(pracma)
RFP_Areas_1<-data.frame(Values = do.call(rbind, lapply(mylist, function(a) trapz(a$x, a$y))))
RFP_Areas_1

# Create df for each puncta in the GFP channel
df_1G<-data.frame(x = RKO_1_GFP$distance,
                  y =RKO_1_GFP$"puncta 1")
df_2G<-data.frame(x = RKO_1_GFP$distance,
                  y =RKO_1_GFP$"puncta 2")
df_3G<-data.frame(x = RKO_1_GFP$distance,
                  y =RKO_1_GFP$"puncta 3")
df_4G<-data.frame(x = RKO_1_GFP$distance,
                  y =RKO_1_GFP$"puncta 4")
df_5G<-data.frame(x = RKO_1_GFP$distance,
                  y =RKO_1_GFP$"puncta 5")
df_6G<-data.frame(x = RKO_1_GFP$distance,
                  y =RKO_1_GFP$"puncta 6")
df_7G<-data.frame(x = RKO_1_GFP$distance,
                  y =RKO_1_GFP$"puncta 7")
df_8G<-data.frame(x = RKO_1_GFP$distance,
                  y =RKO_1_GFP$"puncta 8")
df_9G<-data.frame(x = RKO_1_GFP$distance,
                  y =RKO_1_GFP$"puncta 9")
df_10G<-data.frame(x = RKO_1_GFP$distance,
                   y =RKO_1_GFP$"puncta 10")
df_11G<-data.frame(x = RKO_1_GFP$distance,
                   y =RKO_1_GFP$"puncta 11")
df_12G<-data.frame(x = RKO_1_GFP$distance,
                   y =RKO_1_GFP$"puncta 12")
#Create a list
mylist = mget(c("df_1G", "df_2G", "df_3G", "df_4G", "df_5G", "df_6G", "df_7G", "df_8G", "df_9G", "df_10G", "df_11G", "df_12G"))
#Create a df containing Area values
GFP_Areas_1<-data.frame(Values = do.call(rbind, lapply(mylist, function(a) trapz(a$x, a$y))))
GFP_Areas_1
df_Areas_1<-cbind(RFP_Areas_1, GFP_Areas_1)
df_Areas_1
# Change colnames of all columns
colnames(df_Areas_1) <- c("RFP_Area", "GFP_Area")
rownames(df_Areas_1) <-sprintf("p%d", 1:12)
df_Areas_1
# Create a df containing GFP_Area/RFP_Area ratio
library(dplyr)
df_Area_Ratio_1<-df_Areas_1 %>% 
  mutate(Ratio  = GFP_Area/RFP_Area)
df_Area_Ratio_1
df_Area_Ratio_1<-df_Area_Ratio_1 %>% mutate(Cell="1")
df_Area_Ratio_1

##################################################################
#### RKO Cell #2
#Import file from excel
RKO_2_RFP <- read_excel("RKO-2-RFP.xlsx")
View(RKO_2_RFP)  
RKO_2_GFP <- read_excel("RKO-2-GFP.xlsx")
View(RKO_2_GFP)  
#Create df in long format
df_RFP_2 <- gather(RKO_2_RFP, Puncta, RFP, -distance)
View(df_RFP_2)
df_GFP_2<-  gather(RKO_2_GFP, Puncta, GFP, -distance)
View(df_GFP_2)
#Plots RFP punctae's profile
ggplot(df_RFP_2, aes(x=distance, y=RFP, fill=Puncta)) +geom_line(data=df_RFP_2, aes(x=distance, y=RFP, group=Puncta, color=Puncta), size=0.2, show.legend = FALSE )+ 
geom_area(colour="magenta", size=.2, alpha=.2, position = 'identity', show.legend = FALSE) +
theme_bw()+ylim(0, 125)
#Plots GFP punctae's profile
ggplot(df_GFP_2, aes(x=distance, y=GFP, fill=Puncta)) +geom_line(data=df_GFP_2, aes(x=distance, y=GFP, group=Puncta, color=Puncta), size=0.2, show.legend = FALSE )+ 
geom_area(colour="green", size=.2, alpha=.2, position = 'identity', show.legend = FALSE) +
theme_bw()+ylim(0, 40)
# Create df for each puncta in the RFP channel
df_1R<-data.frame(x = RKO_2_RFP$distance,
                  y =RKO_2_RFP$"puncta 1")
df_2R<-data.frame(x = RKO_2_RFP$distance,
                  y =RKO_2_RFP$"puncta 2")
df_3R<-data.frame(x = RKO_2_RFP$distance,
                  y =RKO_2_RFP$"puncta 3")
df_4R<-data.frame(x = RKO_2_RFP$distance,
                  y =RKO_2_RFP$"puncta 4")
df_5R<-data.frame(x = RKO_2_RFP$distance,
                  y =RKO_2_RFP$"puncta 5")
df_6R<-data.frame(x = RKO_2_RFP$distance,
                  y =RKO_2_RFP$"puncta 6")
df_7R<-data.frame(x = RKO_2_RFP$distance,
                  y =RKO_2_RFP$"puncta 7")
df_8R<-data.frame(x = RKO_2_RFP$distance,
                  y =RKO_2_RFP$"puncta 8")
df_9R<-data.frame(x = RKO_2_RFP$distance,
                  y =RKO_2_RFP$"puncta 9")
#Create a list
mylist = mget(c("df_1R", "df_2R", "df_3R", "df_4R", "df_5R", "df_6R", "df_7R", "df_8R", "df_9R"))
#Create a df containing Area values
RFP_Areas_2<-data.frame(Values = do.call(rbind, lapply(mylist, function(a) trapz(a$x, a$y))))
RFP_Areas_2
# Create df for each puncta in the RFP channel
df_1G<-data.frame(x = RKO_2_GFP$distance,
                  y =RKO_2_GFP$"puncta 1")
df_2G<-data.frame(x = RKO_2_GFP$distance,
                  y =RKO_2_GFP$"puncta 2")
df_3G<-data.frame(x = RKO_2_GFP$distance,
                  y =RKO_2_GFP$"puncta 3")
df_4G<-data.frame(x = RKO_2_GFP$distance,
                  y =RKO_2_GFP$"puncta 4")
df_5G<-data.frame(x = RKO_2_GFP$distance,
                  y =RKO_2_GFP$"puncta 5")
df_6G<-data.frame(x = RKO_2_GFP$distance,
                  y =RKO_2_GFP$"puncta 6")
df_7G<-data.frame(x = RKO_2_GFP$distance,
                  y =RKO_2_GFP$"puncta 7")
df_8G<-data.frame(x = RKO_2_GFP$distance,
                  y =RKO_2_GFP$"puncta 8")
df_9G<-data.frame(x = RKO_2_GFP$distance,
                  y =RKO_2_GFP$"puncta 9")

#Create a list
mylist = mget(c("df_1G", "df_2G", "df_3G", "df_4G", "df_5G", "df_6G", "df_7G", "df_8G", "df_9G"))
#Create a df containing Area values
GFP_Areas_2<-data.frame(Values = do.call(rbind, lapply(mylist, function(a) trapz(a$x, a$y))))
GFP_Areas_2
df_Areas_2<-cbind(RFP_Areas_2, GFP_Areas_2)
df_Areas_2
# Change colnames of all columns
colnames(df_Areas_2) <- c("RFP_Area", "GFP_Area")
rownames(df_Areas_2) <-sprintf("p%d", 1:9)
df_Areas_2
# Create a df containing GFP_Area/RFP_Area ratio
df_Area_Ratio_2<-df_Areas_2 %>% 
  mutate(Ratio  = GFP_Area/RFP_Area)
df_Area_Ratio_2
df_Area_Ratio_2<-df_Area_Ratio_2 %>% 
  mutate(Cell  = "2")
df_Area_Ratio_2

##################################################################
#### RKO Cell #3
#Import file from excel
RKO_3_RFP <- read_excel("RKO-3-RFP.xlsx")
View(RKO_3_RFP)  
RKO_3_GFP <- read_excel("RKO-3-GFP.xlsx")
View(RKO_3_GFP)  
#Create df in long format
df_RFP_3 <- gather(RKO_3_RFP, Puncta, RFP, -distance)
View(df_RFP_3)
df_GFP_3<-  gather(RKO_3_GFP, Puncta, GFP, -distance)
View(df_GFP_3)
#Plots RFP punctae's profile
ggplot(df_RFP_3, aes(x=distance, y=RFP, fill=Puncta)) +geom_line(data=df_RFP_3, aes(x=distance, y=RFP, group=Puncta, color=Puncta), size=0.2, show.legend = FALSE )+ 
geom_area(colour="magenta", size=.2, alpha=.2, position = 'identity', show.legend = FALSE) +
theme_bw()+ylim(0, 125)

#Plots GFP punctae's profile
ggplot(df_GFP_3, aes(x=distance, y=GFP, fill=Puncta)) +geom_line(data=df_GFP_3, aes(x=distance, y=GFP, group=Puncta, color=Puncta), size=0.2, show.legend = FALSE )+ 
geom_area(colour="green", size=.2, alpha=.2, position = 'identity', show.legend = FALSE) +
theme_bw()+ylim(0, 40)
# Create df per each RFP point
df_1R<-data.frame(x = RKO_3_RFP$distance,
                  y =RKO_3_RFP$"puncta 1")
df_2R<-data.frame(x = RKO_3_RFP$distance,
                  y =RKO_3_RFP$"puncta 2")
df_3R<-data.frame(x = RKO_3_RFP$distance,
                  y =RKO_3_RFP$"puncta 3")
df_4R<-data.frame(x = RKO_3_RFP$distance,
                  y =RKO_3_RFP$"puncta 4")
df_5R<-data.frame(x = RKO_3_RFP$distance,
                  y =RKO_3_RFP$"puncta 5")
df_6R<-data.frame(x = RKO_3_RFP$distance,
                  y =RKO_3_RFP$"puncta 6")
df_7R<-data.frame(x = RKO_3_RFP$distance,
                  y =RKO_3_RFP$"puncta 7")

#Create a list
mylist = mget(c("df_1R", "df_2R", "df_3R", "df_4R", "df_5R", "df_6R", "df_7R"))

#Create df containing Area values
RFP_Areas_3<-data.frame(Values = do.call(rbind, lapply(mylist, function(a) trapz(a$x, a$y))))
RFP_Areas_3

# Create df per each RFP point
df_1G<-data.frame(x = RKO_3_GFP$distance,
                  y =RKO_3_GFP$"puncta 1")
df_2G<-data.frame(x = RKO_3_GFP$distance,
                  y =RKO_3_GFP$"puncta 2")
df_3G<-data.frame(x = RKO_3_GFP$distance,
                  y =RKO_3_GFP$"puncta 3")
df_4G<-data.frame(x = RKO_3_GFP$distance,
                  y =RKO_3_GFP$"puncta 4")
df_5G<-data.frame(x = RKO_3_GFP$distance,
                  y =RKO_3_GFP$"puncta 5")
df_6G<-data.frame(x = RKO_3_GFP$distance,
                  y =RKO_3_GFP$"puncta 6")
df_7G<-data.frame(x = RKO_3_GFP$distance,
                  y =RKO_3_GFP$"puncta 7")
#Create a list
mylist = mget(c("df_1G", "df_2G", "df_3G", "df_4G", "df_5G", "df_6G", "df_7G"))
# Create a df containing Area values
GFP_Areas_3<-data.frame(Values = do.call(rbind, lapply(mylist, function(a) trapz(a$x, a$y))))
GFP_Areas_3
df_Areas_3<-cbind(RFP_Areas_3, GFP_Areas_3)
df_Areas_3

# Change colnames of all columns
colnames(df_Areas_3) <- c("RFP_Area", "GFP_Area")
rownames(df_Areas_3) <-sprintf("p%d", 1:7)
df_Areas_3
# Create a df containing GFP_Area/RFP_Area ratio
df_Area_Ratio_3<-df_Areas_3 %>% 
  mutate(Ratio  = GFP_Area/RFP_Area)
df_Area_Ratio_3
df_Area_Ratio_3<-df_Area_Ratio_3 %>% 
  mutate(Cell  = "3")
df_Area_Ratio_3


##################################################################
#### RKO Cell #4
#Import file from excel
RKO_4_RFP <- read_excel("RKO-4-RFP.xlsx")
View(RKO_4_RFP)  
RKO_4_GFP <- read_excel("RKO-4-GFP.xlsx")
View(RKO_4_GFP)  
#Create df in long format
df_RFP_4 <- gather(RKO_4_RFP, Puncta, RFP, -distance)
View(df_RFP_4)
df_GFP_4<-  gather(RKO_4_GFP, Puncta, GFP, -distance)
View(df_GFP_4)
#Plots RFP punctae's profile
ggplot(df_RFP_4, aes(x=distance, y=RFP, fill=Puncta)) +geom_line(data=df_RFP_4, aes(x=distance, y=RFP, group=Puncta, color=Puncta), size=0.2, show.legend = FALSE )+ 
geom_area(colour="magenta", size=.2, alpha=.2, position = 'identity', show.legend = FALSE) +
theme_bw()+ylim(0, 125)
#Plots GFP punctae's profile
ggplot(df_GFP_4, aes(x=distance, y=GFP, fill=Puncta)) +geom_line(data=df_GFP_4, aes(x=distance, y=GFP, group=Puncta, color=Puncta), size=0.2, show.legend = FALSE )+ 
geom_area(colour="green", size=.2, alpha=.2, position = 'identity', show.legend = FALSE) +
theme_bw()+ylim(0, 40)
# Create df per each RFP point
df_1R<-data.frame(x = RKO_4_RFP$distance,
                  y =RKO_4_RFP$"puncta 1")
df_2R<-data.frame(x = RKO_4_RFP$distance,
                  y =RKO_4_RFP$"puncta 2")
df_3R<-data.frame(x = RKO_4_RFP$distance,
                  y =RKO_4_RFP$"puncta 3")
df_4R<-data.frame(x = RKO_4_RFP$distance,
                  y =RKO_4_RFP$"puncta 4")
df_5R<-data.frame(x = RKO_4_RFP$distance,
                  y =RKO_4_RFP$"puncta 5")
df_6R<-data.frame(x = RKO_4_RFP$distance,
                  y =RKO_4_RFP$"puncta 6")
df_7R<-data.frame(x = RKO_4_RFP$distance,
                  y =RKO_4_RFP$"puncta 7")
df_8R<-data.frame(x = RKO_4_RFP$distance,
                  y =RKO_4_RFP$"puncta 8")
df_9R<-data.frame(x = RKO_4_RFP$distance,
                  y =RKO_4_RFP$"puncta 9")
df_10R<-data.frame(x = RKO_4_RFP$distance,
                   y =RKO_4_RFP$"puncta 10")
df_11R<-data.frame(x = RKO_4_RFP$distance,
                   y =RKO_4_RFP$"puncta 11")
df_12R<-data.frame(x = RKO_4_RFP$distance,
                   y =RKO_4_RFP$"puncta 12")
df_13R<-data.frame(x = RKO_4_RFP$distance,
                   y =RKO_4_RFP$"puncta 13")
df_14R<-data.frame(x = RKO_4_RFP$distance,
                   y =RKO_4_RFP$"puncta 14")
df_15R<-data.frame(x = RKO_4_RFP$distance,
                   y =RKO_4_RFP$"puncta 15")
df_16R<-data.frame(x = RKO_4_RFP$distance,
                   y =RKO_4_RFP$"puncta 16")
df_17R<-data.frame(x = RKO_4_RFP$distance,
                   y =RKO_4_RFP$"puncta 17")
df_18R<-data.frame(x = RKO_4_RFP$distance,
                   y =RKO_4_RFP$"puncta 18")
df_19R<-data.frame(x = RKO_4_RFP$distance,
                   y =RKO_4_RFP$"puncta 19")
df_20R<-data.frame(x = RKO_4_RFP$distance,
                   y =RKO_4_RFP$"puncta 20")
df_21R<-data.frame(x = RKO_4_RFP$distance,
                   y =RKO_4_RFP$"puncta 21")
df_22R<-data.frame(x = RKO_4_RFP$distance,
                   y =RKO_4_RFP$"puncta 22")
df_23R<-data.frame(x = RKO_4_RFP$distance,
                   y =RKO_4_RFP$"puncta 23")
df_24R<-data.frame(x = RKO_4_RFP$distance,
                   y =RKO_4_RFP$"puncta 24")
df_25R<-data.frame(x = RKO_4_RFP$distance,
                   y =RKO_4_RFP$"puncta 25")
df_26R<-data.frame(x = RKO_4_RFP$distance,
                   y =RKO_4_RFP$"puncta 26")
df_27R<-data.frame(x = RKO_4_RFP$distance,
                   y =RKO_4_RFP$"puncta 27")
df_28R<-data.frame(x = RKO_4_RFP$distance,
                   y =RKO_4_RFP$"puncta 28")
df_29R<-data.frame(x = RKO_4_RFP$distance,
                   y =RKO_4_RFP$"puncta 29")
# Create a list

mylist = mget(c("df_1R", "df_2R", "df_3R", "df_4R", "df_5R", "df_6R", "df_7R", "df_8R", "df_9R", "df_10R", "df_11R", "df_12R", "df_13R", "df_14R", "df_15R", "df_16R", "df_17R", "df_18R", "df_19R", "df_20R", "df_21R", "df_22R", "df_23R", "df_24R", "df_25R", "df_26R", "df_27R", "df_28R", "df_29R"))

# Create a df containing Area values
RFP_Areas_4<-data.frame(Values = do.call(rbind, lapply(mylist, function(a) trapz(a$x, a$y))))
RFP_Areas_4

# Create df per each GFP point
df_1G<-data.frame(x = RKO_4_GFP$distance,
                  y =RKO_4_GFP$"puncta 1")
df_2G<-data.frame(x = RKO_4_GFP$distance,
                  y =RKO_4_GFP$"puncta 2")
df_3G<-data.frame(x = RKO_4_GFP$distance,
                  y =RKO_4_GFP$"puncta 3")
df_4G<-data.frame(x = RKO_4_GFP$distance,
                  y =RKO_4_GFP$"puncta 4")
df_5G<-data.frame(x = RKO_4_GFP$distance,
                  y =RKO_4_GFP$"puncta 5")
df_6G<-data.frame(x = RKO_4_GFP$distance,
                  y =RKO_4_GFP$"puncta 6")
df_7G<-data.frame(x = RKO_4_GFP$distance,
                  y =RKO_4_GFP$"puncta 7")
df_8G<-data.frame(x = RKO_4_GFP$distance,
                  y =RKO_4_GFP$"puncta 8")
df_9G<-data.frame(x = RKO_4_GFP$distance,
                  y =RKO_4_GFP$"puncta 9")
df_10G<-data.frame(x = RKO_4_GFP$distance,
                   y =RKO_4_GFP$"puncta 10")
df_11G<-data.frame(x = RKO_4_GFP$distance,
                   y =RKO_4_GFP$"puncta 11")
df_12G<-data.frame(x = RKO_4_GFP$distance,
                   y =RKO_4_GFP$"puncta 12")
df_13G<-data.frame(x = RKO_4_GFP$distance,
                   y =RKO_4_GFP$"puncta 13")
df_14G<-data.frame(x = RKO_4_GFP$distance,
                   y =RKO_4_GFP$"puncta 14")
df_15G<-data.frame(x = RKO_4_GFP$distance,
                   y =RKO_4_GFP$"puncta 15")
df_16G<-data.frame(x = RKO_4_GFP$distance,
                   y =RKO_4_GFP$"puncta 16")
df_17G<-data.frame(x = RKO_4_GFP$distance,
                   y =RKO_4_GFP$"puncta 17")
df_18G<-data.frame(x = RKO_4_GFP$distance,
                   y =RKO_4_GFP$"puncta 18")
df_19G<-data.frame(x = RKO_4_GFP$distance,
                   y =RKO_4_GFP$"puncta 19")
df_20G<-data.frame(x = RKO_4_GFP$distance,
                   y =RKO_4_GFP$"puncta 20")
df_21G<-data.frame(x = RKO_4_GFP$distance,
                   y =RKO_4_GFP$"puncta 21")
df_22G<-data.frame(x = RKO_4_GFP$distance,
                   y =RKO_4_GFP$"puncta 22")
df_23G<-data.frame(x = RKO_4_GFP$distance,
                   y =RKO_4_GFP$"puncta 23")
df_24G<-data.frame(x = RKO_4_GFP$distance,
                   y =RKO_4_GFP$"puncta 24")
df_25G<-data.frame(x = RKO_4_GFP$distance,
                   y =RKO_4_GFP$"puncta 25")
df_26G<-data.frame(x = RKO_4_GFP$distance,
                   y =RKO_4_GFP$"puncta 26")
df_27G<-data.frame(x = RKO_4_GFP$distance,
                   y =RKO_4_GFP$"puncta 27")
df_28G<-data.frame(x = RKO_4_GFP$distance,
                   y =RKO_4_GFP$"puncta 28")
df_29G<-data.frame(x = RKO_4_GFP$distance,
                   y =RKO_4_GFP$"puncta 29")


#Create a list
mylist = mget(c("df_1G", "df_2G", "df_3G", "df_4G", "df_5G", "df_6G", "df_7G", "df_8G", "df_9G", "df_10G", "df_11G", "df_12G", "df_13G", "df_14G", "df_15G", "df_16G", "df_17G", "df_18G", "df_19G", "df_20G", "df_21G", "df_22G", "df_23G", "df_24G", "df_25G", "df_26G", "df_27G", "df_28G", "df_29G"))

# Create a df containing Area values
GFP_Areas_4<-data.frame(Values = do.call(rbind, lapply(mylist, function(a) trapz(a$x, a$y))))
GFP_Areas_4
df_Areas_4<-cbind(RFP_Areas_4, GFP_Areas_4)
df_Areas_4

# Change colnames of all columns
colnames(df_Areas_4) <- c("RFP_Area", "GFP_Area")
rownames(df_Areas_4) <-sprintf("p%d", 1:29)
df_Areas_4

# Create a df containing GFP_Area/RFP_Area ratio
df_Area_Ratio_4<-df_Areas_4 %>% 
  mutate(Ratio  = GFP_Area/RFP_Area)
df_Area_Ratio_4
df_Area_Ratio_4<-df_Area_Ratio_4 %>% 
  mutate(Cell  = "4")
df_Area_Ratio_4
############################################################

#### RKO Cell #5
#Import file from excel
RKO_5_RFP <- read_excel("RKO-5-RFP.xlsx")
View(RKO_5_RFP)  
RKO_5_GFP <- read_excel("RKO-5-GFP.xlsx")
View(RKO_5_GFP)  

#Create df in long format
df_RFP_5 <- gather(RKO_5_RFP, Puncta, RFP, -distance)
View(df_RFP_5)
df_GFP_5<-  gather(RKO_5_GFP, Puncta, GFP, -distance)
View(df_GFP_5)

#Plots RFP punctae's profile
ggplot(df_RFP_5, aes(x=distance, y=RFP, fill=Puncta)) +geom_line(data=df_RFP_5, aes(x=distance, y=RFP, group=Puncta, color=Puncta), size=0.2, show.legend = FALSE )+ 
geom_area(colour="magenta", size=.2, alpha=.2, position = 'identity', show.legend = FALSE) +
theme_bw()+ylim(0, 125)

#Plots GFP punctae's profile
ggplot(df_GFP_5, aes(x=distance, y=GFP, fill=Puncta)) +geom_line(data=df_GFP_5, aes(x=distance, y=GFP, group=Puncta, color=Puncta), size=0.2, show.legend = FALSE )+ 
geom_area(colour="green", size=.2, alpha=.2, position = 'identity', show.legend = FALSE) +
theme_bw()+ylim(0, 40)

# Create df per each RFP point
df_1R<-data.frame(x = RKO_5_RFP$distance,
                  y =RKO_5_RFP$"puncta 1")
df_2R<-data.frame(x = RKO_5_RFP$distance,
                  y =RKO_5_RFP$"puncta 2")
df_3R<-data.frame(x = RKO_5_RFP$distance,
                  y =RKO_5_RFP$"puncta 3")
df_4R<-data.frame(x = RKO_5_RFP$distance,
                  y =RKO_5_RFP$"puncta 4")
df_5R<-data.frame(x = RKO_5_RFP$distance,
                  y =RKO_5_RFP$"puncta 5")
df_6R<-data.frame(x = RKO_5_RFP$distance,
                  y =RKO_5_RFP$"puncta 6")
df_7R<-data.frame(x = RKO_5_RFP$distance,
                  y =RKO_5_RFP$"puncta 7")
df_8R<-data.frame(x = RKO_5_RFP$distance,
                  y =RKO_5_RFP$"puncta 8")
df_9R<-data.frame(x = RKO_5_RFP$distance,
                  y =RKO_5_RFP$"puncta 9")
df_10R<-data.frame(x = RKO_5_RFP$distance,
                   y =RKO_5_RFP$"puncta 10")
df_11R<-data.frame(x = RKO_5_RFP$distance,
                   y =RKO_5_RFP$"puncta 11")
df_12R<-data.frame(x = RKO_5_RFP$distance,
                   y =RKO_5_RFP$"puncta 12")
df_13R<-data.frame(x = RKO_5_RFP$distance,
                   y =RKO_5_RFP$"puncta 13")
df_14R<-data.frame(x = RKO_5_RFP$distance,
                   y =RKO_5_RFP$"puncta 14")
df_15R<-data.frame(x = RKO_5_RFP$distance,
                   y =RKO_5_RFP$"puncta 15")
df_16R<-data.frame(x = RKO_5_RFP$distance,
                   y =RKO_5_RFP$"puncta 16")

#Create a list
mylist = mget(c("df_1R", "df_2R", "df_3R", "df_4R", "df_5R", "df_6R", "df_7R", "df_8R", "df_9R", "df_10R", "df_11R", "df_12R", "df_13R", "df_14R", "df_15R", "df_16R"))
# Create a df containing Area values
RFP_Areas_5<-data.frame(Values = do.call(rbind, lapply(mylist, function(a) trapz(a$x, a$y))))
RFP_Areas_5

# Create df for each GFP point

df_1G<-data.frame(x = RKO_5_GFP$distance,
                  y =RKO_5_GFP$"puncta 1")
df_2G<-data.frame(x = RKO_5_GFP$distance,
                  y =RKO_5_GFP$"puncta 2")
df_3G<-data.frame(x = RKO_5_GFP$distance,
                  y =RKO_5_GFP$"puncta 3")
df_4G<-data.frame(x = RKO_5_GFP$distance,
                  y =RKO_5_GFP$"puncta 4")
df_5G<-data.frame(x = RKO_5_GFP$distance,
                  y =RKO_5_GFP$"puncta 5")
df_6G<-data.frame(x = RKO_5_GFP$distance,
                  y =RKO_5_GFP$"puncta 6")
df_7G<-data.frame(x = RKO_5_GFP$distance,
                  y =RKO_5_GFP$"puncta 7")
df_8G<-data.frame(x = RKO_5_GFP$distance,
                  y =RKO_5_GFP$"puncta 8")
df_9G<-data.frame(x = RKO_5_GFP$distance,
                  y =RKO_5_GFP$"puncta 9")
df_10G<-data.frame(x = RKO_5_GFP$distance,
                   y =RKO_5_GFP$"puncta 10")
df_11G<-data.frame(x = RKO_5_GFP$distance,
                   y =RKO_5_GFP$"puncta 11")
df_12G<-data.frame(x = RKO_5_GFP$distance,
                   y =RKO_5_GFP$"puncta 12")
df_13G<-data.frame(x = RKO_5_GFP$distance,
                   y =RKO_5_GFP$"puncta 13")
df_14G<-data.frame(x = RKO_5_GFP$distance,
                   y =RKO_5_GFP$"puncta 14")
df_15G<-data.frame(x = RKO_5_GFP$distance,
                   y =RKO_5_GFP$"puncta 15")
df_16G<-data.frame(x = RKO_5_GFP$distance,
                   y =RKO_5_GFP$"puncta 16")
#Create a list
mylist = mget(c("df_1G", "df_2G", "df_3G", "df_4G", "df_5G", "df_6G", "df_7G", "df_8G", "df_9G", "df_10G", "df_11G", "df_12G", "df_13G", "df_14G", "df_15G", "df_16G"))

#Create a df containing Area values
GFP_Areas_5<-data.frame(Values = do.call(rbind, lapply(mylist, function(a) trapz(a$x, a$y))))
GFP_Areas_5
df_Areas_5<-cbind(RFP_Areas_5, GFP_Areas_5)
df_Areas_5

# Change colnames of all columns
colnames(df_Areas_5) <- c("RFP_Area", "GFP_Area")
rownames(df_Areas_5) <-sprintf("p%d", 1:16)
df_Areas_5
# Create a df containing GFP_Area/RFP_Area ratio
df_Area_Ratio_5<-df_Areas_5 %>% 
  mutate(Ratio  = GFP_Area/RFP_Area)
df_Area_Ratio_5
df_Area_Ratio_5<-df_Area_Ratio_5 %>% 
  mutate(Cell  = "5")
df_Area_Ratio_5


#############################################################
##########cell Dox+ 1
RKO_Dox_1_RFP <- read_excel("RKO_Dox_1_RFP.xlsx")
View(RKO_Dox_1_RFP)  
RKO_Dox_1_GFP <- read_excel("RKO_Dox_1_GFP.xlsx")
View(RKO_Dox_1_GFP)  

#df in long format
df_Dox_RFP_1 <- gather(RKO_Dox_1_RFP, Puncta, RFP, -distance)
View(df_Dox_RFP_1)
df_Dox_GFP_1<-gather(RKO_Dox_1_GFP, Puncta, GFP, -distance)
View(df_Dox_GFP_1)

#Plots RFP punctae's profile
ggplot(df_Dox_RFP_1, aes(x=distance, y=RFP, fill=Puncta)) +geom_line(data=df_Dox_RFP_1, aes(x=distance, y=RFP, group=Puncta, color=Puncta), size=0.2, show.legend=FALSE)+ 
geom_area(colour="magenta", size=.2, alpha=.2, position = 'identity', show.legend=FALSE) +
theme_bw()+ylim(0,125)

#Plots GFP punctae's profile
ggplot(df_Dox_GFP_1, aes(x=distance, y=GFP, fill=Puncta)) +geom_line(data=df_Dox_GFP_1, aes(x=distance, y=GFP, group=Puncta, color=Puncta), size=0.2, show.legend = FALSE)+ 
geom_area(colour="green", size=.2, alpha=.2, position = 'identity', show.legend = FALSE) +
theme_bw()+ylim(0,40)

# Create df per each RFP point
df_d1R<-data.frame(x = RKO_Dox_1_RFP$distance,
                   y =RKO_Dox_1_RFP$"puncta 1")
df_d2R<-data.frame(x = RKO_Dox_1_RFP$distance,
                   y =RKO_Dox_1_RFP$"puncta 2")
df_d3R<-data.frame(x = RKO_Dox_1_RFP$distance,
                   y =RKO_Dox_1_RFP$"puncta 3")
df_d4R<-data.frame(x = RKO_Dox_1_RFP$distance,
                   y =RKO_Dox_1_RFP$"puncta 4")
df_d5R<-data.frame(x = RKO_Dox_1_RFP$distance,
                   y =RKO_Dox_1_RFP$"puncta 5")
df_d6R<-data.frame(x = RKO_Dox_1_RFP$distance,
                   y =RKO_Dox_1_RFP$"puncta 6")
df_d7R<-data.frame(x = RKO_Dox_1_RFP$distance,
                   y =RKO_Dox_1_RFP$"puncta 7")
df_d8R<-data.frame(x = RKO_Dox_1_RFP$distance,
                   y =RKO_Dox_1_RFP$"puncta 8")
df_d9R<-data.frame(x = RKO_Dox_1_RFP$distance,
                   y =RKO_Dox_1_RFP$"puncta 9")
df_d10R<-data.frame(x = RKO_Dox_1_RFP$distance,
                    y =RKO_Dox_1_RFP$"puncta 10")
df_d11R<-data.frame(x = RKO_Dox_1_RFP$distance,
                    y =RKO_Dox_1_RFP$"puncta 11")
df_d12R<-data.frame(x = RKO_Dox_1_RFP$distance,
                    y =RKO_Dox_1_RFP$"puncta 12")
df_d13R<-data.frame(x = RKO_Dox_1_RFP$distance,
                    y =RKO_Dox_1_RFP$"puncta 13")
df_d14R<-data.frame(x = RKO_Dox_1_RFP$distance,
                    y =RKO_Dox_1_RFP$"puncta 14")
df_d15R<-data.frame(x = RKO_Dox_1_RFP$distance,
                    y =RKO_Dox_1_RFP$"puncta 15")
df_d16R<-data.frame(x = RKO_Dox_1_RFP$distance,
                    y =RKO_Dox_1_RFP$"puncta 16")
df_d17R<-data.frame(x = RKO_Dox_1_RFP$distance,
                    y =RKO_Dox_1_RFP$"puncta 17")
df_d18R<-data.frame(x = RKO_Dox_1_RFP$distance,
                    y =RKO_Dox_1_RFP$"puncta 18")
df_d19R<-data.frame(x = RKO_Dox_1_RFP$distance,
                    y =RKO_Dox_1_RFP$"puncta 19")
df_d20R<-data.frame(x = RKO_Dox_1_RFP$distance,
                    y =RKO_Dox_1_RFP$"puncta 20")
df_d21R<-data.frame(x = RKO_Dox_1_RFP$distance,
                    y =RKO_Dox_1_RFP$"puncta 21")

df_d22R<-data.frame(x = RKO_Dox_1_RFP$distance,
                    y =RKO_Dox_1_RFP$"puncta 22")
df_d23R<-data.frame(x = RKO_Dox_1_RFP$distance,
                    y =RKO_Dox_1_RFP$"puncta 23")
df_d24R<-data.frame(x = RKO_Dox_1_RFP$distance,
                    y =RKO_Dox_1_RFP$"puncta 24")
df_d25R<-data.frame(x = RKO_Dox_1_RFP$distance,
                    y =RKO_Dox_1_RFP$"puncta 25")
df_d26R<-data.frame(x = RKO_Dox_1_RFP$distance,
                    y =RKO_Dox_1_RFP$"puncta 26")
df_d27R<-data.frame(x = RKO_Dox_1_RFP$distance,
                    y =RKO_Dox_1_RFP$"puncta 27")
df_d28R<-data.frame(x = RKO_Dox_1_RFP$distance,
                    y =RKO_Dox_1_RFP$"puncta 28")
df_d29R<-data.frame(x = RKO_Dox_1_RFP$distance,
                    y =RKO_Dox_1_RFP$"puncta 29")
df_d30R<-data.frame(x = RKO_Dox_1_RFP$distance,
                    y =RKO_Dox_1_RFP$"puncta 30")
df_d31R<-data.frame(x = RKO_Dox_1_RFP$distance,
                    y =RKO_Dox_1_RFP$"puncta 31")
df_d32R<-data.frame(x = RKO_Dox_1_RFP$distance,
                    y =RKO_Dox_1_RFP$"puncta 32")
df_d33R<-data.frame(x = RKO_Dox_1_RFP$distance,
                    y =RKO_Dox_1_RFP$"puncta 33")
df_d34R<-data.frame(x = RKO_Dox_1_RFP$distance,
                    y =RKO_Dox_1_RFP$"puncta 34")
df_d35R<-data.frame(x = RKO_Dox_1_RFP$distance,
                    y =RKO_Dox_1_RFP$"puncta 35")
df_d36R<-data.frame(x = RKO_Dox_1_RFP$distance,
                    y =RKO_Dox_1_RFP$"puncta 36")
df_d37R<-data.frame(x = RKO_Dox_1_RFP$distance,
                    y =RKO_Dox_1_RFP$"puncta 37")
df_d38R<-data.frame(x = RKO_Dox_1_RFP$distance,
                    y =RKO_Dox_1_RFP$"puncta 38")
df_d39R<-data.frame(x = RKO_Dox_1_RFP$distance,
                    y =RKO_Dox_1_RFP$"puncta 39")
df_d40R<-data.frame(x = RKO_Dox_1_RFP$distance,
                    y =RKO_Dox_1_RFP$"puncta 40")
df_d41R<-data.frame(x = RKO_Dox_1_RFP$distance,
                    y =RKO_Dox_1_RFP$"puncta 41")
df_d42R<-data.frame(x = RKO_Dox_1_RFP$distance,
                    y =RKO_Dox_1_RFP$"puncta 42")
df_d43R<-data.frame(x = RKO_Dox_1_RFP$distance,
                    y =RKO_Dox_1_RFP$"puncta 43")
df_d44R<-data.frame(x = RKO_Dox_1_RFP$distance,
                    y =RKO_Dox_1_RFP$"puncta 44")
df_d45R<-data.frame(x = RKO_Dox_1_RFP$distance,
                    y =RKO_Dox_1_RFP$"puncta 45")
df_d46R<-data.frame(x = RKO_Dox_1_RFP$distance,
                    y =RKO_Dox_1_RFP$"puncta 46")
df_d47R<-data.frame(x = RKO_Dox_1_RFP$distance,
                    y =RKO_Dox_1_RFP$"puncta 47")
df_d48R<-data.frame(x = RKO_Dox_1_RFP$distance,
                    y =RKO_Dox_1_RFP$"puncta 48")
df_d49R<-data.frame(x = RKO_Dox_1_RFP$distance,
                    y =RKO_Dox_1_RFP$"puncta 49")
df_d50R<-data.frame(x = RKO_Dox_1_RFP$distance,
                    y =RKO_Dox_1_RFP$"puncta 50")
df_d51R<-data.frame(x = RKO_Dox_1_RFP$distance,
                    y =RKO_Dox_1_RFP$"puncta 51")
df_d52R<-data.frame(x = RKO_Dox_1_RFP$distance,
                    y =RKO_Dox_1_RFP$"puncta 52")
df_d53R<-data.frame(x = RKO_Dox_1_RFP$distance,
                    y =RKO_Dox_1_RFP$"puncta 53")
df_d54R<-data.frame(x = RKO_Dox_1_RFP$distance,
                    y =RKO_Dox_1_RFP$"puncta 54")
df_d55R<-data.frame(x = RKO_Dox_1_RFP$distance,
                    y =RKO_Dox_1_RFP$"puncta 55")
df_d56R<-data.frame(x = RKO_Dox_1_RFP$distance,
                    y =RKO_Dox_1_RFP$"puncta 56")
df_d57R<-data.frame(x = RKO_Dox_1_RFP$distance,
                    y =RKO_Dox_1_RFP$"puncta 57")
df_d58R<-data.frame(x = RKO_Dox_1_RFP$distance,
                    y =RKO_Dox_1_RFP$"puncta 58")
df_d59R<-data.frame(x = RKO_Dox_1_RFP$distance,
                    y =RKO_Dox_1_RFP$"puncta 59")
df_d60R<-data.frame(x = RKO_Dox_1_RFP$distance,
                    y =RKO_Dox_1_RFP$"puncta 60")
df_d61R<-data.frame(x = RKO_Dox_1_RFP$distance,
                    y =RKO_Dox_1_RFP$"puncta 61")
df_d62R<-data.frame(x = RKO_Dox_1_RFP$distance,
                    y =RKO_Dox_1_RFP$"puncta 62")
df_d63R<-data.frame(x = RKO_Dox_1_RFP$distance,
                    y =RKO_Dox_1_RFP$"puncta 63")

#Create a list
mylistd = mget(c("df_d1R", "df_d2R", "df_d3R", "df_d4R", "df_d5R", "df_d6R", "df_d7R", "df_d8R", "df_d9R", "df_d10R", "df_d11R", 
                 "df_d12R","df_d13R", "df_d14R", "df_d15R", "df_d16R", "df_d17R", "df_d18R", "df_d19R", "df_d20R", "df_d21R", "df_d22R", 
                 "df_d23R", "df_d24R", "df_d25R", "df_d26R", "df_d27R","df_d28R", "df_d29R", "df_d30R", "df_d31R", "df_d32R", "df_d33R", 
                 "df_d34R", "df_d35R", "df_d36R", "df_d37R", "df_d38R", "df_d39R","df_d40R", "df_d41R", "df_d42R", "df_d43R", "df_d44R", 
                 "df_d45R", "df_d46R", "df_d47R", "df_d48R", "df_d49R", "df_d50R", "df_d51R", "df_d52R", "df_d53R", "df_d54R","df_d55R", "df_d56R", 
                 "df_d57R", "df_d58R", "df_d59R", "df_d60R", "df_d61R", "df_d62R", "df_d63R"))
# Create a df containing Area values
RFP_Areas_d_1<-data.frame(Values = do.call(rbind, lapply(mylistd, function(a) trapz(a$x, a$y))))
RFP_Areas_d_1

# Create df for each GFP point
df_d1G<-data.frame(x = RKO_Dox_1_GFP$distance,
                   y =RKO_Dox_1_GFP$"puncta 1")
df_d2G<-data.frame(x = RKO_Dox_1_GFP$distance,
                   y =RKO_Dox_1_GFP$"puncta 2")
df_d3G<-data.frame(x = RKO_Dox_1_GFP$distance,
                   y =RKO_Dox_1_GFP$"puncta 3")
df_d4G<-data.frame(x = RKO_Dox_1_GFP$distance,
                   y =RKO_Dox_1_GFP$"puncta 4")
df_d5G<-data.frame(x = RKO_Dox_1_GFP$distance,
                   y =RKO_Dox_1_GFP$"puncta 5")
df_d6G<-data.frame(x = RKO_Dox_1_GFP$distance,
                   y =RKO_Dox_1_GFP$"puncta 6")
df_d7G<-data.frame(x = RKO_Dox_1_GFP$distance,
                   y =RKO_Dox_1_GFP$"puncta 7")
df_d8G<-data.frame(x = RKO_Dox_1_GFP$distance,
                   y =RKO_Dox_1_GFP$"puncta 8")
df_d9G<-data.frame(x = RKO_Dox_1_GFP$distance,
                   y =RKO_Dox_1_GFP$"puncta 9")
df_d10G<-data.frame(x = RKO_Dox_1_GFP$distance,
                    y =RKO_Dox_1_GFP$"puncta 10")
df_d11G<-data.frame(x = RKO_Dox_1_GFP$distance,
                    y =RKO_Dox_1_GFP$"puncta 11")
df_d12G<-data.frame(x = RKO_Dox_1_GFP$distance,
                    y =RKO_Dox_1_GFP$"puncta 12")
df_d13G<-data.frame(x = RKO_Dox_1_GFP$distance,
                    y =RKO_Dox_1_GFP$"puncta 13")
df_d14G<-data.frame(x = RKO_Dox_1_GFP$distance,
                    y =RKO_Dox_1_GFP$"puncta 14")
df_d15G<-data.frame(x = RKO_Dox_1_GFP$distance,
                    y =RKO_Dox_1_GFP$"puncta 15")
df_d16G<-data.frame(x = RKO_Dox_1_GFP$distance,
                    y =RKO_Dox_1_GFP$"puncta 16")
df_d17G<-data.frame(x = RKO_Dox_1_GFP$distance,
                    y =RKO_Dox_1_GFP$"puncta 17")
df_d18G<-data.frame(x = RKO_Dox_1_GFP$distance,
                    y =RKO_Dox_1_GFP$"puncta 18")
df_d19G<-data.frame(x = RKO_Dox_1_GFP$distance,
                    y =RKO_Dox_1_GFP$"puncta 19")
df_d20G<-data.frame(x = RKO_Dox_1_GFP$distance,
                    y =RKO_Dox_1_GFP$"puncta 20")
df_d21G<-data.frame(x = RKO_Dox_1_GFP$distance,
                    y =RKO_Dox_1_GFP$"puncta 21")
df_d22G<-data.frame(x = RKO_Dox_1_GFP$distance,
                    y =RKO_Dox_1_GFP$"puncta 22")
df_d23G<-data.frame(x = RKO_Dox_1_GFP$distance,
                    y =RKO_Dox_1_GFP$"puncta 23")
df_d24G<-data.frame(x = RKO_Dox_1_GFP$distance,
                    y =RKO_Dox_1_GFP$"puncta 24")
df_d25G<-data.frame(x = RKO_Dox_1_GFP$distance,
                    y =RKO_Dox_1_GFP$"puncta 25")
df_d26G<-data.frame(x = RKO_Dox_1_GFP$distance,
                    y =RKO_Dox_1_GFP$"puncta 26")
df_d27G<-data.frame(x = RKO_Dox_1_GFP$distance,
                    y =RKO_Dox_1_GFP$"puncta 27")
df_d28G<-data.frame(x = RKO_Dox_1_GFP$distance,
                    y =RKO_Dox_1_GFP$"puncta 28")
df_d29G<-data.frame(x = RKO_Dox_1_GFP$distance,
                    y =RKO_Dox_1_GFP$"puncta 29")
df_d30G<-data.frame(x = RKO_Dox_1_GFP$distance,
                    y =RKO_Dox_1_GFP$"puncta 30")
df_d31G<-data.frame(x = RKO_Dox_1_GFP$distance,
                    y =RKO_Dox_1_GFP$"puncta 31")
df_d32G<-data.frame(x = RKO_Dox_1_GFP$distance,
                    y =RKO_Dox_1_GFP$"puncta 32")
df_d33G<-data.frame(x = RKO_Dox_1_GFP$distance,
                    y =RKO_Dox_1_GFP$"puncta 33")
df_d34G<-data.frame(x = RKO_Dox_1_GFP$distance,
                    y =RKO_Dox_1_GFP$"puncta 34")
df_d35G<-data.frame(x = RKO_Dox_1_GFP$distance,
                    y =RKO_Dox_1_GFP$"puncta 35")
df_d36G<-data.frame(x = RKO_Dox_1_GFP$distance,
                    y =RKO_Dox_1_GFP$"puncta 36")
df_d37G<-data.frame(x = RKO_Dox_1_GFP$distance,
                    y =RKO_Dox_1_GFP$"puncta 37")
df_d38G<-data.frame(x = RKO_Dox_1_GFP$distance,
                    y =RKO_Dox_1_GFP$"puncta 38")
df_d39G<-data.frame(x = RKO_Dox_1_GFP$distance,
                    y =RKO_Dox_1_GFP$"puncta 39")
df_d40G<-data.frame(x = RKO_Dox_1_GFP$distance,
                    y =RKO_Dox_1_GFP$"puncta 40")
df_d41G<-data.frame(x = RKO_Dox_1_GFP$distance,
                    y =RKO_Dox_1_GFP$"puncta 41")
df_d42G<-data.frame(x = RKO_Dox_1_GFP$distance,
                    y =RKO_Dox_1_GFP$"puncta 42")
df_d43G<-data.frame(x = RKO_Dox_1_GFP$distance,
                    y =RKO_Dox_1_GFP$"puncta 43")
df_d44G<-data.frame(x = RKO_Dox_1_GFP$distance,
                    y =RKO_Dox_1_GFP$"puncta 44")
df_d45G<-data.frame(x = RKO_Dox_1_GFP$distance,
                    y =RKO_Dox_1_GFP$"puncta 45")
df_d46G<-data.frame(x = RKO_Dox_1_GFP$distance,
                    y =RKO_Dox_1_GFP$"puncta 46")
df_d47G<-data.frame(x = RKO_Dox_1_GFP$distance,
                    y =RKO_Dox_1_GFP$"puncta 47")
df_d48G<-data.frame(x = RKO_Dox_1_GFP$distance,
                    y =RKO_Dox_1_GFP$"puncta 48")
df_d49G<-data.frame(x = RKO_Dox_1_GFP$distance,
                    y =RKO_Dox_1_GFP$"puncta 49")
df_d50G<-data.frame(x = RKO_Dox_1_GFP$distance,
                    y =RKO_Dox_1_GFP$"puncta 50")
df_d51G<-data.frame(x = RKO_Dox_1_GFP$distance,
                    y =RKO_Dox_1_GFP$"puncta 51")
df_d52G<-data.frame(x = RKO_Dox_1_GFP$distance,
                    y =RKO_Dox_1_GFP$"puncta 52")
df_d53G<-data.frame(x = RKO_Dox_1_GFP$distance,
                    y =RKO_Dox_1_GFP$"puncta 53")
df_d54G<-data.frame(x = RKO_Dox_1_GFP$distance,
                    y =RKO_Dox_1_GFP$"puncta 54")
df_d55G<-data.frame(x = RKO_Dox_1_GFP$distance,
                    y =RKO_Dox_1_GFP$"puncta 55")
df_d56G<-data.frame(x = RKO_Dox_1_GFP$distance,
                    y =RKO_Dox_1_GFP$"puncta 56")
df_d57G<-data.frame(x = RKO_Dox_1_GFP$distance,
                    y =RKO_Dox_1_GFP$"puncta 57")
df_d58G<-data.frame(x = RKO_Dox_1_GFP$distance,
                    y =RKO_Dox_1_GFP$"puncta 58")
df_d59G<-data.frame(x = RKO_Dox_1_GFP$distance,
                    y =RKO_Dox_1_GFP$"puncta 59")
df_d60G<-data.frame(x = RKO_Dox_1_GFP$distance,
                    y =RKO_Dox_1_GFP$"puncta 60")
df_d61G<-data.frame(x = RKO_Dox_1_GFP$distance,
                    y =RKO_Dox_1_GFP$"puncta 61")
df_d62G<-data.frame(x = RKO_Dox_1_GFP$distance,
                    y =RKO_Dox_1_GFP$"puncta 62")
df_d63G<-data.frame(x = RKO_Dox_1_GFP$distance,
                    y =RKO_Dox_1_GFP$"puncta 63")

#Create a list
mylistd = mget(c("df_d1G", "df_d2G", "df_d3G", "df_d4G", "df_d5G", "df_d6G", "df_d7G", "df_d8G", "df_d9G", "df_d10G", "df_d11G", 
                 "df_d12G","df_d13G", "df_d14G", "df_d15G", "df_d16G", "df_d17G", "df_d18G", "df_d19G", "df_d20G", "df_d21G", "df_d22G", 
                 "df_d23G", "df_d24G", "df_d25G", "df_d26G", "df_d27G","df_d28G", "df_d29G", "df_d30G", "df_d31G", "df_d32G", "df_d33G", 
                 "df_d34G", "df_d35G", "df_d36G", "df_d37G", "df_d38G", "df_d39G","df_d40G", "df_d41G", "df_d42G", "df_d43G", "df_d44G", 
                 "df_d45G", "df_d46G", "df_d47G", "df_d48G", "df_d49G", "df_d50G", "df_d51G", "df_d52G", "df_d53G", "df_d54G","df_d55G", "df_d56G", 
                 "df_d57G", "df_d58G", "df_d59G", "df_d60G", "df_d61G", "df_d62G", "df_d63G"))
# Create a df containing Area values
GFP_Areas_d_1<-data.frame(Values = do.call(rbind, lapply(mylistd, function(a) trapz(a$x, a$y))))
GFP_Areas_d_1
df_Areas_d_1<-cbind(RFP_Areas_d_1, GFP_Areas_d_1)
df_Areas_d_1
colnames(df_Areas_d_1) <- c("RFP_Area", "GFP_Area")
rownames(df_Areas_d_1) <-sprintf("p%d", 1:63)
df_Areas_d_1
# Create a df containing GFP_Area/RFP_Area ratio
df_Area_Ratio_d_1<-df_Areas_d_1 %>% 
  mutate(Ratio  = GFP_Area/RFP_Area)
df_Area_Ratio_d_1
df_Area_Ratio_d_1<-df_Area_Ratio_d_1 %>% 
  mutate(Cell  = "d1")
df_Area_Ratio_d_1
########################################################################################
########## #cell dox+ 2 
RKO_Dox_2_RFP <- read_excel("RKO_Dox_2_RFP.xlsx")
View(RKO_Dox_2_RFP)  
RKO_Dox_2_GFP <- read_excel("RKO_Dox_2_GFP.xlsx")
View(RKO_Dox_2_GFP)  

#df in long format
df_Dox_RFP_2 <- gather(RKO_Dox_2_RFP, Puncta, RFP, -distance)
View(df_Dox_RFP_2)
df_Dox_GFP_2<-gather(RKO_Dox_2_GFP, Puncta, GFP, -distance)
View(df_Dox_GFP_2)

#Plots RFP punctae's profile
ggplot(df_Dox_RFP_2, aes(x=distance, y=RFP, fill=Puncta)) +geom_line(data=df_Dox_RFP_2, aes(x=distance, y=RFP, group=Puncta, color=Puncta), size=0.2, show.legend=FALSE)+ 
  geom_area(colour="magenta", size=.2, alpha=.2, position = 'identity', show.legend=FALSE) +
  theme_bw()+ylim(0,125)

#Plots GFP punctae's profile
ggplot(df_Dox_GFP_2, aes(x=distance, y=GFP, fill=Puncta)) +geom_line(data=df_Dox_GFP_2, aes(x=distance, y=GFP, group=Puncta, color=Puncta), size=0.2, show.legend = FALSE)+ 
  geom_area(colour="green", size=.2, alpha=.2, position = 'identity', show.legend = FALSE) +
  theme_bw()+ylim(0,40)

# Create df per each RFP point
df_d1R<-data.frame(x = RKO_Dox_2_RFP$distance,
                   y =RKO_Dox_2_RFP$"puncta 1")
df_d2R<-data.frame(x = RKO_Dox_2_RFP$distance,
                   y =RKO_Dox_2_RFP$"puncta 2")
df_d3R<-data.frame(x = RKO_Dox_2_RFP$distance,
                   y =RKO_Dox_2_RFP$"puncta 3")
df_d4R<-data.frame(x = RKO_Dox_2_RFP$distance,
                   y =RKO_Dox_2_RFP$"puncta 4")
df_d5R<-data.frame(x = RKO_Dox_2_RFP$distance,
                   y =RKO_Dox_2_RFP$"puncta 5")
df_d6R<-data.frame(x = RKO_Dox_2_RFP$distance,
                   y =RKO_Dox_2_RFP$"puncta 6")
df_d7R<-data.frame(x = RKO_Dox_2_RFP$distance,
                   y =RKO_Dox_2_RFP$"puncta 7")
df_d8R<-data.frame(x = RKO_Dox_2_RFP$distance,
                   y =RKO_Dox_2_RFP$"puncta 8")
df_d9R<-data.frame(x = RKO_Dox_2_RFP$distance,
                   y =RKO_Dox_2_RFP$"puncta 9")

df_d10R<-data.frame(x = RKO_Dox_2_RFP$distance,
                    y =RKO_Dox_2_RFP$"puncta 10")
df_d11R<-data.frame(x = RKO_Dox_2_RFP$distance,
                    y =RKO_Dox_2_RFP$"puncta 11")
df_d12R<-data.frame(x = RKO_Dox_2_RFP$distance,
                    y =RKO_Dox_2_RFP$"puncta 12")
df_d13R<-data.frame(x = RKO_Dox_2_RFP$distance,
                    y =RKO_Dox_2_RFP$"puncta 13")
df_d14R<-data.frame(x = RKO_Dox_2_RFP$distance,
                    y =RKO_Dox_2_RFP$"puncta 14")
df_d15R<-data.frame(x = RKO_Dox_2_RFP$distance,
                    y =RKO_Dox_2_RFP$"puncta 15")
df_d16R<-data.frame(x = RKO_Dox_2_RFP$distance,
                    y =RKO_Dox_2_RFP$"puncta 16")
df_d17R<-data.frame(x = RKO_Dox_2_RFP$distance,
                    y =RKO_Dox_2_RFP$"puncta 17")
df_d18R<-data.frame(x = RKO_Dox_2_RFP$distance,
                    y =RKO_Dox_2_RFP$"puncta 18")
df_d19R<-data.frame(x = RKO_Dox_2_RFP$distance,
                    y =RKO_Dox_2_RFP$"puncta 19")
df_d20R<-data.frame(x = RKO_Dox_2_RFP$distance,
                    y =RKO_Dox_2_RFP$"puncta 20")
df_d21R<-data.frame(x = RKO_Dox_2_RFP$distance,
                    y =RKO_Dox_2_RFP$"puncta 21")

df_d22R<-data.frame(x = RKO_Dox_2_RFP$distance,
                    y =RKO_Dox_2_RFP$"puncta 22")
df_d23R<-data.frame(x = RKO_Dox_2_RFP$distance,
                    y =RKO_Dox_2_RFP$"puncta 23")
df_d24R<-data.frame(x = RKO_Dox_2_RFP$distance,
                    y =RKO_Dox_2_RFP$"puncta 24")
df_d25R<-data.frame(x = RKO_Dox_2_RFP$distance,
                    y =RKO_Dox_2_RFP$"puncta 25")
df_d26R<-data.frame(x = RKO_Dox_2_RFP$distance,
                    y =RKO_Dox_2_RFP$"puncta 26")
df_d27R<-data.frame(x = RKO_Dox_2_RFP$distance,
                    y =RKO_Dox_2_RFP$"puncta 27")
df_d28R<-data.frame(x = RKO_Dox_2_RFP$distance,
                    y =RKO_Dox_2_RFP$"puncta 28")
df_d29R<-data.frame(x = RKO_Dox_2_RFP$distance,
                    y =RKO_Dox_2_RFP$"puncta 29")
df_d30R<-data.frame(x = RKO_Dox_2_RFP$distance,
                    y =RKO_Dox_2_RFP$"puncta 30")
df_d31R<-data.frame(x = RKO_Dox_2_RFP$distance,
                    y =RKO_Dox_2_RFP$"puncta 31")
df_d32R<-data.frame(x = RKO_Dox_2_RFP$distance,
                    y =RKO_Dox_2_RFP$"puncta 32")
df_d33R<-data.frame(x = RKO_Dox_2_RFP$distance,
                    y =RKO_Dox_2_RFP$"puncta 33")
df_d34R<-data.frame(x = RKO_Dox_2_RFP$distance,
                    y =RKO_Dox_2_RFP$"puncta 34")
df_d35R<-data.frame(x = RKO_Dox_2_RFP$distance,
                    y =RKO_Dox_2_RFP$"puncta 35")
df_d36R<-data.frame(x = RKO_Dox_2_RFP$distance,
                    y =RKO_Dox_2_RFP$"puncta 36")
df_d37R<-data.frame(x = RKO_Dox_2_RFP$distance,
                    y =RKO_Dox_2_RFP$"puncta 37")
df_d38R<-data.frame(x = RKO_Dox_2_RFP$distance,
                    y =RKO_Dox_2_RFP$"puncta 38")
df_d39R<-data.frame(x = RKO_Dox_2_RFP$distance,
                    y =RKO_Dox_2_RFP$"puncta 39")
df_d40R<-data.frame(x = RKO_Dox_2_RFP$distance,
                    y =RKO_Dox_2_RFP$"puncta 40")
df_d41R<-data.frame(x = RKO_Dox_2_RFP$distance,
                    y =RKO_Dox_2_RFP$"puncta 41")
df_d42R<-data.frame(x = RKO_Dox_2_RFP$distance,
                    y =RKO_Dox_2_RFP$"puncta 42")
df_d43R<-data.frame(x = RKO_Dox_2_RFP$distance,
                    y =RKO_Dox_2_RFP$"puncta 43")
df_d44R<-data.frame(x = RKO_Dox_2_RFP$distance,
                    y =RKO_Dox_2_RFP$"puncta 44")
df_d45R<-data.frame(x = RKO_Dox_2_RFP$distance,
                    y =RKO_Dox_2_RFP$"puncta 45")
df_d46R<-data.frame(x = RKO_Dox_2_RFP$distance,
                    y =RKO_Dox_2_RFP$"puncta 46")
df_d47R<-data.frame(x = RKO_Dox_2_RFP$distance,
                    y =RKO_Dox_2_RFP$"puncta 47")
df_d48R<-data.frame(x = RKO_Dox_2_RFP$distance,
                    y =RKO_Dox_2_RFP$"puncta 48")
df_d49R<-data.frame(x = RKO_Dox_2_RFP$distance,
                    y =RKO_Dox_2_RFP$"puncta 49")
df_d50R<-data.frame(x = RKO_Dox_2_RFP$distance,
                    y =RKO_Dox_2_RFP$"puncta 50")
df_d51R<-data.frame(x = RKO_Dox_2_RFP$distance,
                    y =RKO_Dox_2_RFP$"puncta 51")
df_d52R<-data.frame(x = RKO_Dox_2_RFP$distance,
                    y =RKO_Dox_2_RFP$"puncta 52")
df_d53R<-data.frame(x = RKO_Dox_2_RFP$distance,
                    y =RKO_Dox_2_RFP$"puncta 53")
df_d54R<-data.frame(x = RKO_Dox_2_RFP$distance,
                    y =RKO_Dox_2_RFP$"puncta 54")
df_d55R<-data.frame(x = RKO_Dox_2_RFP$distance,
                    y =RKO_Dox_2_RFP$"puncta 55")
df_d56R<-data.frame(x = RKO_Dox_2_RFP$distance,
                    y =RKO_Dox_2_RFP$"puncta 56")
df_d57R<-data.frame(x = RKO_Dox_2_RFP$distance,
                    y =RKO_Dox_2_RFP$"puncta 57")
df_d58R<-data.frame(x = RKO_Dox_2_RFP$distance,
                    y =RKO_Dox_2_RFP$"puncta 58")
df_d59R<-data.frame(x = RKO_Dox_2_RFP$distance,
                    y =RKO_Dox_2_RFP$"puncta 59")
df_d60R<-data.frame(x = RKO_Dox_2_RFP$distance,
                    y =RKO_Dox_2_RFP$"puncta 60")
df_d61R<-data.frame(x = RKO_Dox_2_RFP$distance,
                    y =RKO_Dox_2_RFP$"puncta 61")
df_d62R<-data.frame(x = RKO_Dox_2_RFP$distance,
                    y =RKO_Dox_2_RFP$"puncta 62")
df_d63R<-data.frame(x = RKO_Dox_2_RFP$distance,
                    y =RKO_Dox_2_RFP$"puncta 63")
df_d64R<-data.frame(x = RKO_Dox_2_RFP$distance,
                    y =RKO_Dox_2_RFP$"puncta 64")
df_d65R<-data.frame(x = RKO_Dox_2_RFP$distance,
                    y =RKO_Dox_2_RFP$"puncta 65")
df_d66R<-data.frame(x = RKO_Dox_2_RFP$distance,
                    y =RKO_Dox_2_RFP$"puncta 66")
df_d67R<-data.frame(x = RKO_Dox_2_RFP$distance,
                    y =RKO_Dox_2_RFP$"puncta 67")
df_d68R<-data.frame(x = RKO_Dox_2_RFP$distance,
                    y =RKO_Dox_2_RFP$"puncta 68")
df_d69R<-data.frame(x = RKO_Dox_2_RFP$distance,
                    y =RKO_Dox_2_RFP$"puncta 69")
df_d70R<-data.frame(x = RKO_Dox_2_RFP$distance,
                    y =RKO_Dox_2_RFP$"puncta 70")
df_d71R<-data.frame(x = RKO_Dox_2_RFP$distance,
                    y =RKO_Dox_2_RFP$"puncta 71")
df_d72R<-data.frame(x = RKO_Dox_2_RFP$distance,
                    y =RKO_Dox_2_RFP$"puncta 72")
df_d73R<-data.frame(x = RKO_Dox_2_RFP$distance,
                    y =RKO_Dox_2_RFP$"puncta 73")
df_d74R<-data.frame(x = RKO_Dox_2_RFP$distance,
                    y =RKO_Dox_2_RFP$"puncta 74")
df_d75R<-data.frame(x = RKO_Dox_2_RFP$distance,
                    y =RKO_Dox_2_RFP$"puncta 75")
df_d76R<-data.frame(x = RKO_Dox_2_RFP$distance,
                    y =RKO_Dox_2_RFP$"puncta 76")
df_d77R<-data.frame(x = RKO_Dox_2_RFP$distance,
                    y =RKO_Dox_2_RFP$"puncta 77")
df_d78R<-data.frame(x = RKO_Dox_2_RFP$distance,
                    y =RKO_Dox_2_RFP$"puncta 78")


#Create a list
mylistd = mget(c("df_d1R", "df_d2R", "df_d3R", "df_d4R", "df_d5R", "df_d6R", "df_d7R", "df_d8R", "df_d9R", "df_d10R", "df_d11R", 
                 "df_d12R","df_d13R", "df_d14R", "df_d15R", "df_d16R", "df_d17R", "df_d18R", "df_d19R", "df_d20R", "df_d21R", "df_d22R", 
                 "df_d23R", "df_d24R", "df_d25R", "df_d26R", "df_d27R","df_d28R", "df_d29R", "df_d30R", "df_d31R", "df_d32R", "df_d33R", 
                 "df_d34R", "df_d35R", "df_d36R", "df_d37R", "df_d38R", "df_d39R","df_d40R", "df_d41R", "df_d42R", "df_d43R", "df_d44R", 
                 "df_d45R", "df_d46R", "df_d47R", "df_d48R", "df_d49R", "df_d50R", "df_d51R", "df_d52R", "df_d53R", "df_d54R","df_d55R", "df_d56R", 
                 "df_d57R", "df_d58R", "df_d59R", "df_d60R", "df_d61R", "df_d62R", "df_d63R", "df_d64R", "df_d65R", "df_d66R", "df_d67R", 
                 "df_d68R","df_d69R", "df_d70R", "df_d71R", "df_d72R", "df_d73R", "df_d74R", "df_d75R","df_d76R", "df_d77R", "df_d78R"))

#Create a df containing Area values
RFP_Areas_d_2<-data.frame(Values = do.call(rbind, lapply(mylistd, function(a) trapz(a$x, a$y))))
RFP_Areas_d_2

# Create df for each GFP point 
df_d1G<-data.frame(x = RKO_Dox_2_GFP$distance,
                   y =RKO_Dox_2_GFP$"puncta 1")
df_d2G<-data.frame(x = RKO_Dox_2_GFP$distance,
                   y =RKO_Dox_2_GFP$"puncta 2")
df_d3G<-data.frame(x = RKO_Dox_2_GFP$distance,
                   y =RKO_Dox_2_GFP$"puncta 3")
df_d4G<-data.frame(x = RKO_Dox_2_GFP$distance,
                   y =RKO_Dox_2_GFP$"puncta 4")
df_d5G<-data.frame(x = RKO_Dox_2_GFP$distance,
                   y =RKO_Dox_2_GFP$"puncta 5")
df_d6G<-data.frame(x = RKO_Dox_2_GFP$distance,
                   y =RKO_Dox_2_GFP$"puncta 6")
df_d7G<-data.frame(x = RKO_Dox_2_GFP$distance,
                   y =RKO_Dox_2_GFP$"puncta 7")
df_d8G<-data.frame(x = RKO_Dox_2_GFP$distance,
                   y =RKO_Dox_2_GFP$"puncta 8")
df_d9G<-data.frame(x = RKO_Dox_2_GFP$distance,
                   y =RKO_Dox_2_GFP$"puncta 9")
df_d10G<-data.frame(x = RKO_Dox_2_GFP$distance,
                    y =RKO_Dox_2_GFP$"puncta 10")
df_d11G<-data.frame(x = RKO_Dox_2_GFP$distance,
                    y =RKO_Dox_2_GFP$"puncta 11")
df_d12G<-data.frame(x = RKO_Dox_2_GFP$distance,
                    y =RKO_Dox_2_GFP$"puncta 12")
df_d13G<-data.frame(x = RKO_Dox_2_GFP$distance,
                    y =RKO_Dox_2_GFP$"puncta 13")
df_d14G<-data.frame(x = RKO_Dox_2_GFP$distance,
                    y =RKO_Dox_2_GFP$"puncta 14")
df_d15G<-data.frame(x = RKO_Dox_2_GFP$distance,
                    y =RKO_Dox_2_GFP$"puncta 15")
df_d16G<-data.frame(x = RKO_Dox_2_GFP$distance,
                    y =RKO_Dox_2_GFP$"puncta 16")
df_d17G<-data.frame(x = RKO_Dox_2_GFP$distance,
                    y =RKO_Dox_2_GFP$"puncta 17")
df_d18G<-data.frame(x = RKO_Dox_2_GFP$distance,
                    y =RKO_Dox_2_GFP$"puncta 18")
df_d19G<-data.frame(x = RKO_Dox_2_GFP$distance,
                    y =RKO_Dox_2_GFP$"puncta 19")
df_d20G<-data.frame(x = RKO_Dox_2_GFP$distance,
                    y =RKO_Dox_2_GFP$"puncta 20")
df_d21G<-data.frame(x = RKO_Dox_2_GFP$distance,
                    y =RKO_Dox_2_GFP$"puncta 21")
df_d22G<-data.frame(x = RKO_Dox_2_GFP$distance,
                    y =RKO_Dox_2_GFP$"puncta 22")
df_d23G<-data.frame(x = RKO_Dox_2_GFP$distance,
                    y =RKO_Dox_2_GFP$"puncta 23")
df_d24G<-data.frame(x = RKO_Dox_2_GFP$distance,
                    y =RKO_Dox_2_GFP$"puncta 24")
df_d25G<-data.frame(x = RKO_Dox_2_GFP$distance,
                    y =RKO_Dox_2_GFP$"puncta 25")
df_d26G<-data.frame(x = RKO_Dox_2_GFP$distance,
                    y =RKO_Dox_2_GFP$"puncta 26")
df_d27G<-data.frame(x = RKO_Dox_2_GFP$distance,
                    y =RKO_Dox_2_GFP$"puncta 27")
df_d28G<-data.frame(x = RKO_Dox_2_GFP$distance,
                    y =RKO_Dox_2_GFP$"puncta 28")
df_d29G<-data.frame(x = RKO_Dox_2_GFP$distance,
                    y =RKO_Dox_2_GFP$"puncta 29")
df_d30G<-data.frame(x = RKO_Dox_2_GFP$distance,
                    y =RKO_Dox_2_GFP$"puncta 30")
df_d31G<-data.frame(x = RKO_Dox_2_GFP$distance,
                    y =RKO_Dox_2_GFP$"puncta 31")
df_d32G<-data.frame(x = RKO_Dox_2_GFP$distance,
                    y =RKO_Dox_2_GFP$"puncta 32")
df_d33G<-data.frame(x = RKO_Dox_2_GFP$distance,
                    y =RKO_Dox_2_GFP$"puncta 33")
df_d34G<-data.frame(x = RKO_Dox_2_GFP$distance,
                    y =RKO_Dox_2_GFP$"puncta 34")
df_d35G<-data.frame(x = RKO_Dox_2_GFP$distance,
                    y =RKO_Dox_2_GFP$"puncta 35")
df_d36G<-data.frame(x = RKO_Dox_2_GFP$distance,
                    y =RKO_Dox_2_GFP$"puncta 36")
df_d37G<-data.frame(x = RKO_Dox_2_GFP$distance,
                    y =RKO_Dox_2_GFP$"puncta 37")
df_d38G<-data.frame(x = RKO_Dox_2_GFP$distance,
                    y =RKO_Dox_2_GFP$"puncta 38")
df_d39G<-data.frame(x = RKO_Dox_2_GFP$distance,
                    y =RKO_Dox_2_GFP$"puncta 39")
df_d40G<-data.frame(x = RKO_Dox_2_GFP$distance,
                    y =RKO_Dox_2_GFP$"puncta 40")
df_d41G<-data.frame(x = RKO_Dox_2_GFP$distance,
                    y =RKO_Dox_2_GFP$"puncta 41")
df_d42G<-data.frame(x = RKO_Dox_2_GFP$distance,
                    y =RKO_Dox_2_GFP$"puncta 42")
df_d43G<-data.frame(x = RKO_Dox_2_GFP$distance,
                    y =RKO_Dox_2_GFP$"puncta 43")
df_d44G<-data.frame(x = RKO_Dox_2_GFP$distance,
                    y =RKO_Dox_2_GFP$"puncta 44")
df_d45G<-data.frame(x = RKO_Dox_2_GFP$distance,
                    y =RKO_Dox_2_GFP$"puncta 45")
df_d46G<-data.frame(x = RKO_Dox_2_GFP$distance,
                    y =RKO_Dox_2_GFP$"puncta 46")
df_d47G<-data.frame(x = RKO_Dox_2_GFP$distance,
                    y =RKO_Dox_2_GFP$"puncta 47")
df_d48G<-data.frame(x = RKO_Dox_2_GFP$distance,
                    y =RKO_Dox_2_GFP$"puncta 48")
df_d49G<-data.frame(x = RKO_Dox_2_GFP$distance,
                    y =RKO_Dox_2_GFP$"puncta 49")
df_d50G<-data.frame(x = RKO_Dox_2_GFP$distance,
                    y =RKO_Dox_2_GFP$"puncta 50")
df_d51G<-data.frame(x = RKO_Dox_2_GFP$distance,
                    y =RKO_Dox_2_GFP$"puncta 51")
df_d52G<-data.frame(x = RKO_Dox_2_GFP$distance,
                    y =RKO_Dox_2_GFP$"puncta 52")
df_d53G<-data.frame(x = RKO_Dox_2_GFP$distance,
                    y =RKO_Dox_2_GFP$"puncta 53")
df_d54G<-data.frame(x = RKO_Dox_2_GFP$distance,
                    y =RKO_Dox_2_GFP$"puncta 54")
df_d55G<-data.frame(x = RKO_Dox_2_GFP$distance,
                    y =RKO_Dox_2_GFP$"puncta 55")
df_d56G<-data.frame(x = RKO_Dox_2_GFP$distance,
                    y =RKO_Dox_2_GFP$"puncta 56")
df_d57G<-data.frame(x = RKO_Dox_2_GFP$distance,
                    y =RKO_Dox_2_GFP$"puncta 57")
df_d58G<-data.frame(x = RKO_Dox_2_GFP$distance,
                    y =RKO_Dox_2_GFP$"puncta 58")
df_d59G<-data.frame(x = RKO_Dox_2_GFP$distance,
                    y =RKO_Dox_2_GFP$"puncta 59")
df_d60G<-data.frame(x = RKO_Dox_2_GFP$distance,
                    y =RKO_Dox_2_GFP$"puncta 60")
df_d61G<-data.frame(x = RKO_Dox_2_GFP$distance,
                    y =RKO_Dox_2_GFP$"puncta 61")
df_d62G<-data.frame(x = RKO_Dox_2_GFP$distance,
                    y =RKO_Dox_2_GFP$"puncta 62")
df_d63G<-data.frame(x = RKO_Dox_2_GFP$distance,
                    y =RKO_Dox_2_GFP$"puncta 63")
df_d64G<-data.frame(x = RKO_Dox_2_GFP$distance,
                    y =RKO_Dox_2_GFP$"puncta 64")
df_d65G<-data.frame(x = RKO_Dox_2_GFP$distance,
                    y =RKO_Dox_2_GFP$"puncta 65")
df_d66G<-data.frame(x = RKO_Dox_2_GFP$distance,
                    y =RKO_Dox_2_GFP$"puncta 66")
df_d67G<-data.frame(x = RKO_Dox_2_GFP$distance,
                    y =RKO_Dox_2_GFP$"puncta 67")
df_d68G<-data.frame(x = RKO_Dox_2_GFP$distance,
                    y =RKO_Dox_2_GFP$"puncta 68")
df_d69G<-data.frame(x = RKO_Dox_2_GFP$distance,
                    y =RKO_Dox_2_GFP$"puncta 69")
df_d70G<-data.frame(x = RKO_Dox_2_GFP$distance,
                    y =RKO_Dox_2_GFP$"puncta 70")
df_d71G<-data.frame(x = RKO_Dox_2_GFP$distance,
                    y =RKO_Dox_2_GFP$"puncta 71")
df_d72G<-data.frame(x = RKO_Dox_2_GFP$distance,
                    y =RKO_Dox_2_GFP$"puncta 72")
df_d73G<-data.frame(x = RKO_Dox_2_GFP$distance,
                    y =RKO_Dox_2_GFP$"puncta 73")
df_d74G<-data.frame(x = RKO_Dox_2_GFP$distance,
                    y =RKO_Dox_2_GFP$"puncta 74")
df_d75G<-data.frame(x = RKO_Dox_2_GFP$distance,
                    y =RKO_Dox_2_GFP$"puncta 75")
df_d76G<-data.frame(x = RKO_Dox_2_GFP$distance,
                    y =RKO_Dox_2_GFP$"puncta 76")
df_d77G<-data.frame(x = RKO_Dox_2_GFP$distance,
                    y =RKO_Dox_2_GFP$"puncta 77")
df_d78G<-data.frame(x = RKO_Dox_2_GFP$distance,
                    y =RKO_Dox_2_GFP$"puncta 78")

#Create a list
mylistd = mget(c("df_d1G", "df_d2G", "df_d3G", "df_d4G", "df_d5G", "df_d6G", "df_d7G", "df_d8G", "df_d9G", "df_d10G", "df_d11G", 
                 "df_d12G","df_d13G", "df_d14G", "df_d15G", "df_d16G", "df_d17G", "df_d18G", "df_d19G", "df_d20G", "df_d21G", "df_d22G", 
                 "df_d23G", "df_d24G", "df_d25G", "df_d26G", "df_d27G","df_d28G", "df_d29G", "df_d30G", "df_d31G", "df_d32G", "df_d33G", 
                 "df_d34G", "df_d35G", "df_d36G", "df_d37G", "df_d38G", "df_d39G","df_d40G", "df_d41G", "df_d42G", "df_d43G", "df_d44G", 
                 "df_d45G", "df_d46G", "df_d47G", "df_d48G", "df_d49G", "df_d50G", "df_d51G", "df_d52G", "df_d53G", "df_d54G","df_d55G", "df_d56G", 
                 "df_d57G", "df_d58G", "df_d59G", "df_d60G", "df_d61G", "df_d62G", "df_d63G",
                 "df_d64G", "df_d65G", "df_d66G", "df_d67G", "df_d68G", "df_d69G","df_d70G", "df_d71G", "df_d72G", "df_d73G", "df_d74G", 
                 "df_d75G", "df_d76G", "df_d77G", "df_d78G"))
# Create a df containing Area values
GFP_Areas_d_2<-data.frame(Values = do.call(rbind, lapply(mylistd, function(a) trapz(a$x, a$y))))
GFP_Areas_d_2
df_Areas_d_2<-cbind(RFP_Areas_d_2, GFP_Areas_d_2)
df_Areas_d_2

# Change colnames
colnames(df_Areas_d_2) <- c("RFP_Area", "GFP_Area")
rownames(df_Areas_d_2) <-sprintf("p%d", 1:78)
df_Areas_d_2

# Create a df containing GFP_Area/RFP_Area ratio
df_Area_Ratio_d_2<-df_Areas_d_2 %>% 
  mutate(Ratio  = GFP_Area/RFP_Area)
df_Area_Ratio_d_2
df_Area_Ratio_d_2<-df_Area_Ratio_d_2 %>% 
  mutate(Cell  = "d2")
df_Area_Ratio_d_2
########################################################################################
##########cell dox+ 3 
RKO_Dox_3_RFP <- read_excel("RKO_Dox_3_RFP.xlsx")
View(RKO_Dox_3_RFP)  
RKO_Dox_3_GFP <- read_excel("RKO_Dox_3_GFP.xlsx")
View(RKO_Dox_3_GFP)  

#df in long format
df_Dox_RFP_3 <- gather(RKO_Dox_3_RFP, Puncta, RFP, -distance)
View(df_Dox_RFP_3)
df_Dox_GFP_3<-gather(RKO_Dox_3_GFP, Puncta, GFP, -distance)
View(df_Dox_GFP_3)

#Plots RFP punctae's profile
ggplot(df_Dox_RFP_3, aes(x=distance, y=RFP, fill=Puncta)) +geom_line(data=df_Dox_RFP_3, aes(x=distance, y=RFP, group=Puncta, color=Puncta), size=0.2, show.legend=FALSE)+ 
  geom_area(colour="magenta", size=.2, alpha=.2, position = 'identity', show.legend=FALSE) +
  theme_bw()+ylim(0,108)

#Plots GFP punctae's profile
ggplot(df_Dox_GFP_3, aes(x=distance, y=GFP, fill=Puncta)) +geom_line(data=df_Dox_GFP_3, aes(x=distance, y=GFP, group=Puncta, color=Puncta), size=0.2, show.legend = FALSE)+ 
  geom_area(colour="green", size=.2, alpha=.2, position = 'identity', show.legend = FALSE) +
  theme_bw()+ylim(0,40)

# Create df per each RFP point
df_d1R<-data.frame(x = RKO_Dox_3_RFP$distance,
                   y =RKO_Dox_3_RFP$"puncta 1")
df_d2R<-data.frame(x = RKO_Dox_3_RFP$distance,
                   y =RKO_Dox_3_RFP$"puncta 2")
df_d3R<-data.frame(x = RKO_Dox_3_RFP$distance,
                   y =RKO_Dox_3_RFP$"puncta 3")
df_d4R<-data.frame(x = RKO_Dox_3_RFP$distance,
                   y =RKO_Dox_3_RFP$"puncta 4")
df_d5R<-data.frame(x = RKO_Dox_3_RFP$distance,
                   y =RKO_Dox_3_RFP$"puncta 5")
df_d6R<-data.frame(x = RKO_Dox_3_RFP$distance,
                   y =RKO_Dox_3_RFP$"puncta 6")
df_d7R<-data.frame(x = RKO_Dox_3_RFP$distance,
                   y =RKO_Dox_3_RFP$"puncta 7")
df_d8R<-data.frame(x = RKO_Dox_3_RFP$distance,
                   y =RKO_Dox_3_RFP$"puncta 8")
df_d9R<-data.frame(x = RKO_Dox_3_RFP$distance,
                   y =RKO_Dox_3_RFP$"puncta 9")
df_d10R<-data.frame(x = RKO_Dox_3_RFP$distance,
                    y =RKO_Dox_3_RFP$"puncta 10")
df_d11R<-data.frame(x = RKO_Dox_3_RFP$distance,
                    y =RKO_Dox_3_RFP$"puncta 11")
df_d12R<-data.frame(x = RKO_Dox_3_RFP$distance,
                    y =RKO_Dox_3_RFP$"puncta 12")
df_d13R<-data.frame(x = RKO_Dox_3_RFP$distance,
                    y =RKO_Dox_3_RFP$"puncta 13")
df_d14R<-data.frame(x = RKO_Dox_3_RFP$distance,
                    y =RKO_Dox_3_RFP$"puncta 14")
df_d15R<-data.frame(x = RKO_Dox_3_RFP$distance,
                    y =RKO_Dox_3_RFP$"puncta 15")
df_d16R<-data.frame(x = RKO_Dox_3_RFP$distance,
                    y =RKO_Dox_3_RFP$"puncta 16")
df_d17R<-data.frame(x = RKO_Dox_3_RFP$distance,
                    y =RKO_Dox_3_RFP$"puncta 17")
df_d18R<-data.frame(x = RKO_Dox_3_RFP$distance,
                    y =RKO_Dox_3_RFP$"puncta 18")
df_d19R<-data.frame(x = RKO_Dox_3_RFP$distance,
                    y =RKO_Dox_3_RFP$"puncta 19")
df_d20R<-data.frame(x = RKO_Dox_3_RFP$distance,
                    y =RKO_Dox_3_RFP$"puncta 20")
df_d21R<-data.frame(x = RKO_Dox_3_RFP$distance,
                    y =RKO_Dox_3_RFP$"puncta 21")
df_d22R<-data.frame(x = RKO_Dox_3_RFP$distance,
                    y =RKO_Dox_3_RFP$"puncta 22")
df_d23R<-data.frame(x = RKO_Dox_3_RFP$distance,
                    y =RKO_Dox_3_RFP$"puncta 23")
df_d24R<-data.frame(x = RKO_Dox_3_RFP$distance,
                    y =RKO_Dox_3_RFP$"puncta 24")
df_d25R<-data.frame(x = RKO_Dox_3_RFP$distance,
                    y =RKO_Dox_3_RFP$"puncta 25")
df_d26R<-data.frame(x = RKO_Dox_3_RFP$distance,
                    y =RKO_Dox_3_RFP$"puncta 26")
df_d27R<-data.frame(x = RKO_Dox_3_RFP$distance,
                    y =RKO_Dox_3_RFP$"puncta 27")
df_d28R<-data.frame(x = RKO_Dox_3_RFP$distance,
                    y =RKO_Dox_3_RFP$"puncta 28")
df_d29R<-data.frame(x = RKO_Dox_3_RFP$distance,
                    y =RKO_Dox_3_RFP$"puncta 29")
df_d30R<-data.frame(x = RKO_Dox_3_RFP$distance,
                    y =RKO_Dox_3_RFP$"puncta 30")
df_d31R<-data.frame(x = RKO_Dox_3_RFP$distance,
                    y =RKO_Dox_3_RFP$"puncta 31")
df_d32R<-data.frame(x = RKO_Dox_3_RFP$distance,
                    y =RKO_Dox_3_RFP$"puncta 32")
df_d33R<-data.frame(x = RKO_Dox_3_RFP$distance,
                    y =RKO_Dox_3_RFP$"puncta 33")
df_d34R<-data.frame(x = RKO_Dox_3_RFP$distance,
                    y =RKO_Dox_3_RFP$"puncta 34")
df_d35R<-data.frame(x = RKO_Dox_3_RFP$distance,
                    y =RKO_Dox_3_RFP$"puncta 35")
df_d36R<-data.frame(x = RKO_Dox_3_RFP$distance,
                    y =RKO_Dox_3_RFP$"puncta 36")
df_d37R<-data.frame(x = RKO_Dox_3_RFP$distance,
                    y =RKO_Dox_3_RFP$"puncta 37")
df_d38R<-data.frame(x = RKO_Dox_3_RFP$distance,
                    y =RKO_Dox_3_RFP$"puncta 38")
df_d39R<-data.frame(x = RKO_Dox_3_RFP$distance,
                    y =RKO_Dox_3_RFP$"puncta 39")
df_d40R<-data.frame(x = RKO_Dox_3_RFP$distance,
                    y =RKO_Dox_3_RFP$"puncta 40")
df_d41R<-data.frame(x = RKO_Dox_3_RFP$distance,
                    y =RKO_Dox_3_RFP$"puncta 41")
df_d42R<-data.frame(x = RKO_Dox_3_RFP$distance,
                    y =RKO_Dox_3_RFP$"puncta 42")
df_d43R<-data.frame(x = RKO_Dox_3_RFP$distance,
                    y =RKO_Dox_3_RFP$"puncta 43")
df_d44R<-data.frame(x = RKO_Dox_3_RFP$distance,
                    y =RKO_Dox_3_RFP$"puncta 44")
df_d45R<-data.frame(x = RKO_Dox_3_RFP$distance,
                    y =RKO_Dox_3_RFP$"puncta 45")
df_d46R<-data.frame(x = RKO_Dox_3_RFP$distance,
                    y =RKO_Dox_3_RFP$"puncta 46")
df_d47R<-data.frame(x = RKO_Dox_3_RFP$distance,
                    y =RKO_Dox_3_RFP$"puncta 47")
df_d48R<-data.frame(x = RKO_Dox_3_RFP$distance,
                    y =RKO_Dox_3_RFP$"puncta 48")


#Create a list
mylistd = mget(c("df_d1R", "df_d2R", "df_d3R", "df_d4R", "df_d5R", "df_d6R", "df_d7R", "df_d8R", "df_d9R", "df_d10R", "df_d11R", 
                 "df_d12R","df_d13R", "df_d14R", "df_d15R", "df_d16R", "df_d17R", "df_d18R", "df_d19R", "df_d20R", "df_d21R", "df_d22R", 
                 "df_d23R", "df_d24R", "df_d25R", "df_d26R", "df_d27R","df_d28R", "df_d29R", "df_d30R", "df_d31R", "df_d32R", "df_d33R", 
                 "df_d34R", "df_d35R", "df_d36R", "df_d37R", "df_d38R", "df_d39R","df_d40R", "df_d41R", "df_d42R", "df_d43R", "df_d44R", 
                 "df_d45R", "df_d46R", "df_d47R", "df_d48R"))

#Create a df containing Area values
RFP_Areas_d_3<-data.frame(Values = do.call(rbind, lapply(mylistd, function(a) trapz(a$x, a$y))))
RFP_Areas_d_3

# Create df for each GFP point
df_d1G<-data.frame(x = RKO_Dox_3_GFP$distance,
                   y =RKO_Dox_3_GFP$"puncta 1")
df_d2G<-data.frame(x = RKO_Dox_3_GFP$distance,
                   y =RKO_Dox_3_GFP$"puncta 2")
df_d3G<-data.frame(x = RKO_Dox_3_GFP$distance,
                   y =RKO_Dox_3_GFP$"puncta 3")
df_d4G<-data.frame(x = RKO_Dox_3_GFP$distance,
                   y =RKO_Dox_3_GFP$"puncta 4")
df_d5G<-data.frame(x = RKO_Dox_3_GFP$distance,
                   y =RKO_Dox_3_GFP$"puncta 5")
df_d6G<-data.frame(x = RKO_Dox_3_GFP$distance,
                   y =RKO_Dox_3_GFP$"puncta 6")
df_d7G<-data.frame(x = RKO_Dox_3_GFP$distance,
                   y =RKO_Dox_3_GFP$"puncta 7")
df_d8G<-data.frame(x = RKO_Dox_3_GFP$distance,
                   y =RKO_Dox_3_GFP$"puncta 8")
df_d9G<-data.frame(x = RKO_Dox_3_GFP$distance,
                   y =RKO_Dox_3_GFP$"puncta 9")
df_d10G<-data.frame(x = RKO_Dox_3_GFP$distance,
                    y =RKO_Dox_3_GFP$"puncta 10")
df_d11G<-data.frame(x = RKO_Dox_3_GFP$distance,
                    y =RKO_Dox_3_GFP$"puncta 11")
df_d12G<-data.frame(x = RKO_Dox_3_GFP$distance,
                    y =RKO_Dox_3_GFP$"puncta 12")
df_d13G<-data.frame(x = RKO_Dox_3_GFP$distance,
                    y =RKO_Dox_3_GFP$"puncta 13")
df_d14G<-data.frame(x = RKO_Dox_3_GFP$distance,
                    y =RKO_Dox_3_GFP$"puncta 14")
df_d15G<-data.frame(x = RKO_Dox_3_GFP$distance,
                    y =RKO_Dox_3_GFP$"puncta 15")
df_d16G<-data.frame(x = RKO_Dox_3_GFP$distance,
                    y =RKO_Dox_3_GFP$"puncta 16")
df_d17G<-data.frame(x = RKO_Dox_3_GFP$distance,
                    y =RKO_Dox_3_GFP$"puncta 17")
df_d18G<-data.frame(x = RKO_Dox_3_GFP$distance,
                    y =RKO_Dox_3_GFP$"puncta 18")
df_d19G<-data.frame(x = RKO_Dox_3_GFP$distance,
                    y =RKO_Dox_3_GFP$"puncta 19")
df_d20G<-data.frame(x = RKO_Dox_3_GFP$distance,
                    y =RKO_Dox_3_GFP$"puncta 20")
df_d21G<-data.frame(x = RKO_Dox_3_GFP$distance,
                    y =RKO_Dox_3_GFP$"puncta 21")
df_d22G<-data.frame(x = RKO_Dox_3_GFP$distance,
                    y =RKO_Dox_3_GFP$"puncta 22")
df_d23G<-data.frame(x = RKO_Dox_3_GFP$distance,
                    y =RKO_Dox_3_GFP$"puncta 23")
df_d24G<-data.frame(x = RKO_Dox_3_GFP$distance,
                    y =RKO_Dox_3_GFP$"puncta 24")
df_d25G<-data.frame(x = RKO_Dox_3_GFP$distance,
                    y =RKO_Dox_3_GFP$"puncta 25")
df_d26G<-data.frame(x = RKO_Dox_3_GFP$distance,
                    y =RKO_Dox_3_GFP$"puncta 26")
df_d27G<-data.frame(x = RKO_Dox_3_GFP$distance,
                    y =RKO_Dox_3_GFP$"puncta 27")
df_d28G<-data.frame(x = RKO_Dox_3_GFP$distance,
                    y =RKO_Dox_3_GFP$"puncta 28")
df_d29G<-data.frame(x = RKO_Dox_3_GFP$distance,
                    y =RKO_Dox_3_GFP$"puncta 29")
df_d30G<-data.frame(x = RKO_Dox_3_GFP$distance,
                    y =RKO_Dox_3_GFP$"puncta 30")
df_d31G<-data.frame(x = RKO_Dox_3_GFP$distance,
                    y =RKO_Dox_3_GFP$"puncta 31")
df_d32G<-data.frame(x = RKO_Dox_3_GFP$distance,
                    y =RKO_Dox_3_GFP$"puncta 32")
df_d33G<-data.frame(x = RKO_Dox_3_GFP$distance,
                    y =RKO_Dox_3_GFP$"puncta 33")
df_d34G<-data.frame(x = RKO_Dox_3_GFP$distance,
                    y =RKO_Dox_3_GFP$"puncta 34")
df_d35G<-data.frame(x = RKO_Dox_3_GFP$distance,
                    y =RKO_Dox_3_GFP$"puncta 35")
df_d36G<-data.frame(x = RKO_Dox_3_GFP$distance,
                    y =RKO_Dox_3_GFP$"puncta 36")
df_d37G<-data.frame(x = RKO_Dox_3_GFP$distance,
                    y =RKO_Dox_3_GFP$"puncta 37")
df_d38G<-data.frame(x = RKO_Dox_3_GFP$distance,
                    y =RKO_Dox_3_GFP$"puncta 38")
df_d39G<-data.frame(x = RKO_Dox_3_GFP$distance,
                    y =RKO_Dox_3_GFP$"puncta 39")
df_d40G<-data.frame(x = RKO_Dox_3_GFP$distance,
                    y =RKO_Dox_3_GFP$"puncta 40")
df_d41G<-data.frame(x = RKO_Dox_3_GFP$distance,
                    y =RKO_Dox_3_GFP$"puncta 41")
df_d42G<-data.frame(x = RKO_Dox_3_GFP$distance,
                    y =RKO_Dox_3_GFP$"puncta 42")
df_d43G<-data.frame(x = RKO_Dox_3_GFP$distance,
                    y =RKO_Dox_3_GFP$"puncta 43")
df_d44G<-data.frame(x = RKO_Dox_3_GFP$distance,
                    y =RKO_Dox_3_GFP$"puncta 44")
df_d45G<-data.frame(x = RKO_Dox_3_GFP$distance,
                    y =RKO_Dox_3_GFP$"puncta 45")
df_d46G<-data.frame(x = RKO_Dox_3_GFP$distance,
                    y =RKO_Dox_3_GFP$"puncta 46")
df_d47G<-data.frame(x = RKO_Dox_3_GFP$distance,
                    y =RKO_Dox_3_GFP$"puncta 47")
df_d48G<-data.frame(x = RKO_Dox_3_GFP$distance,
                    y =RKO_Dox_3_GFP$"puncta 48")


#Create a list
mylistd = mget(c("df_d1G", "df_d2G", "df_d3G", "df_d4G", "df_d5G", "df_d6G", "df_d7G", "df_d8G", "df_d9G", "df_d10G", "df_d11G", 
                 "df_d12G","df_d13G", "df_d14G", "df_d15G", "df_d16G", "df_d17G", "df_d18G", "df_d19G", "df_d20G", "df_d21G", "df_d22G", 
                 "df_d23G", "df_d24G", "df_d25G", "df_d26G", "df_d27G","df_d28G", "df_d29G", "df_d30G", "df_d31G", "df_d32G", "df_d33G", 
                 "df_d34G", "df_d35G", "df_d36G", "df_d37G", "df_d38G", "df_d39G","df_d40G", "df_d41G", "df_d42G", "df_d43G", "df_d44G", 
                 "df_d45G", "df_d46G", "df_d47G", "df_d48G"))

# Create a df contaiing Area values
GFP_Areas_d_3<-data.frame(Values = do.call(rbind, lapply(mylistd, function(a) trapz(a$x, a$y))))
GFP_Areas_d_3
df_Areas_d_3<-cbind(RFP_Areas_d_3, GFP_Areas_d_3)
df_Areas_d_3

# Change colnames
colnames(df_Areas_d_3) <- c("RFP_Area", "GFP_Area")
rownames(df_Areas_d_3) <-sprintf("p%d", 1:48)
df_Areas_d_3

# Create a df containing GFP_Area/RFP_Area ratio
df_Area_Ratio_d_3<-df_Areas_d_3 %>% 
  mutate(Ratio  = GFP_Area/RFP_Area)
df_Area_Ratio_d_3
df_Area_Ratio_d_3<-df_Area_Ratio_d_3 %>% 
  mutate(Cell  = "d3")
df_Area_Ratio_d_3
###########################################################################################################
##########cell dox+ 4 
RKO_Dox_4_RFP <- read_excel("RKO_Dox_4_RFP.xlsx")
View(RKO_Dox_4_RFP)  
RKO_Dox_4_GFP <- read_excel("RKO_Dox_4_GFP.xlsx")
View(RKO_Dox_4_GFP)  

#df in long format
library(tidyverse)
df_Dox_RFP_4 <- gather(RKO_Dox_4_RFP, Puncta, RFP, -distance)
View(df_Dox_RFP_4)
df_Dox_GFP_4<-gather(RKO_Dox_4_GFP, Puncta, GFP, -distance)
View(df_Dox_GFP_4)

#Plots RFP punctae's profile
ggplot(df_Dox_RFP_4, aes(x=distance, y=RFP, fill=Puncta)) +geom_line(data=df_Dox_RFP_4, aes(x=distance, y=RFP, group=Puncta, color=Puncta), size=0.2, show.legend=FALSE)+ 
  geom_area(colour="magenta", size=.2, alpha=.2, position = 'identity', show.legend=FALSE) +
  theme_bw()+ylim(0,108)

#Plots GFP punctae's profile
ggplot(df_Dox_GFP_4, aes(x=distance, y=GFP, fill=Puncta)) +geom_line(data=df_Dox_GFP_4, aes(x=distance, y=GFP, group=Puncta, color=Puncta), size=0.2, show.legend = FALSE)+ 
  geom_area(colour="green", size=.2, alpha=.2, position = 'identity', show.legend = FALSE) +
  theme_bw()+ylim(0,40)

# Create df per each RFP point
df_d1R<-data.frame(x = RKO_Dox_4_RFP$distance,
                   y =RKO_Dox_4_RFP$"puncta 1")
df_d2R<-data.frame(x = RKO_Dox_4_RFP$distance,
                   y =RKO_Dox_4_RFP$"puncta 2")
df_d3R<-data.frame(x = RKO_Dox_4_RFP$distance,
                   y =RKO_Dox_4_RFP$"puncta 3")
df_d4R<-data.frame(x = RKO_Dox_4_RFP$distance,
                   y =RKO_Dox_4_RFP$"puncta 4")
df_d5R<-data.frame(x = RKO_Dox_4_RFP$distance,
                   y =RKO_Dox_4_RFP$"puncta 5")
df_d6R<-data.frame(x = RKO_Dox_4_RFP$distance,
                   y =RKO_Dox_4_RFP$"puncta 6")
df_d7R<-data.frame(x = RKO_Dox_4_RFP$distance,
                   y =RKO_Dox_4_RFP$"puncta 7")
df_d8R<-data.frame(x = RKO_Dox_4_RFP$distance,
                   y =RKO_Dox_4_RFP$"puncta 8")
df_d9R<-data.frame(x = RKO_Dox_4_RFP$distance,
                   y =RKO_Dox_4_RFP$"puncta 9")
df_d10R<-data.frame(x = RKO_Dox_4_RFP$distance,
                    y =RKO_Dox_4_RFP$"puncta 10")
df_d11R<-data.frame(x = RKO_Dox_4_RFP$distance,
                    y =RKO_Dox_4_RFP$"puncta 11")
df_d12R<-data.frame(x = RKO_Dox_4_RFP$distance,
                    y =RKO_Dox_4_RFP$"puncta 12")
df_d13R<-data.frame(x = RKO_Dox_4_RFP$distance,
                    y =RKO_Dox_4_RFP$"puncta 13")
df_d14R<-data.frame(x = RKO_Dox_4_RFP$distance,
                    y =RKO_Dox_4_RFP$"puncta 14")
df_d15R<-data.frame(x = RKO_Dox_4_RFP$distance,
                    y =RKO_Dox_4_RFP$"puncta 15")
df_d16R<-data.frame(x = RKO_Dox_4_RFP$distance,
                    y =RKO_Dox_4_RFP$"puncta 16")
df_d17R<-data.frame(x = RKO_Dox_4_RFP$distance,
                    y =RKO_Dox_4_RFP$"puncta 17")
df_d18R<-data.frame(x = RKO_Dox_4_RFP$distance,
                    y =RKO_Dox_4_RFP$"puncta 18")
df_d19R<-data.frame(x = RKO_Dox_4_RFP$distance,
                    y =RKO_Dox_4_RFP$"puncta 19")
df_d20R<-data.frame(x = RKO_Dox_4_RFP$distance,
                    y =RKO_Dox_4_RFP$"puncta 20")
df_d21R<-data.frame(x = RKO_Dox_4_RFP$distance,
                    y =RKO_Dox_4_RFP$"puncta 21")
df_d22R<-data.frame(x = RKO_Dox_4_RFP$distance,
                    y =RKO_Dox_4_RFP$"puncta 22")
df_d23R<-data.frame(x = RKO_Dox_4_RFP$distance,
                    y =RKO_Dox_4_RFP$"puncta 23")
df_d24R<-data.frame(x = RKO_Dox_4_RFP$distance,
                    y =RKO_Dox_4_RFP$"puncta 24")
df_d25R<-data.frame(x = RKO_Dox_4_RFP$distance,
                    y =RKO_Dox_4_RFP$"puncta 25")
df_d26R<-data.frame(x = RKO_Dox_4_RFP$distance,
                    y =RKO_Dox_4_RFP$"puncta 26")
df_d27R<-data.frame(x = RKO_Dox_4_RFP$distance,
                    y =RKO_Dox_4_RFP$"puncta 27")
df_d28R<-data.frame(x = RKO_Dox_4_RFP$distance,
                    y =RKO_Dox_4_RFP$"puncta 28")
df_d29R<-data.frame(x = RKO_Dox_4_RFP$distance,
                    y =RKO_Dox_4_RFP$"puncta 29")
df_d30R<-data.frame(x = RKO_Dox_4_RFP$distance,
                    y =RKO_Dox_4_RFP$"puncta 30")
df_d31R<-data.frame(x = RKO_Dox_4_RFP$distance,
                    y =RKO_Dox_4_RFP$"puncta 31")
df_d32R<-data.frame(x = RKO_Dox_4_RFP$distance,
                    y =RKO_Dox_4_RFP$"puncta 32")
df_d33R<-data.frame(x = RKO_Dox_4_RFP$distance,
                    y =RKO_Dox_4_RFP$"puncta 33")

#Create a list
mylistd = mget(c("df_d1R", "df_d2R", "df_d3R", "df_d4R", "df_d5R", "df_d6R", "df_d7R", "df_d8R", "df_d9R", "df_d10R", "df_d11R", 
                 "df_d12R","df_d13R", "df_d14R", "df_d15R", "df_d16R", "df_d17R", "df_d18R", "df_d19R", "df_d20R", "df_d21R", "df_d22R", 
                 "df_d23R", "df_d24R", "df_d25R", "df_d26R", "df_d27R","df_d28R", "df_d29R", "df_d30R", "df_d31R", "df_d32R", "df_d33R"))
#Create a df containing Area values
RFP_Areas_d_4<-data.frame(Values = do.call(rbind, lapply(mylistd, function(a) trapz(a$x, a$y))))
RFP_Areas_d_4

# Create df for each GFP point
df_d1G<-data.frame(x = RKO_Dox_4_GFP$distance,
                   y =RKO_Dox_4_GFP$"puncta 1")
df_d2G<-data.frame(x = RKO_Dox_4_GFP$distance,
                   y =RKO_Dox_4_GFP$"puncta 2")
df_d3G<-data.frame(x = RKO_Dox_4_GFP$distance,
                   y =RKO_Dox_4_GFP$"puncta 3")
df_d4G<-data.frame(x = RKO_Dox_4_GFP$distance,
                   y =RKO_Dox_4_GFP$"puncta 4")
df_d5G<-data.frame(x = RKO_Dox_4_GFP$distance,
                   y =RKO_Dox_4_GFP$"puncta 5")
df_d6G<-data.frame(x = RKO_Dox_4_GFP$distance,
                   y =RKO_Dox_4_GFP$"puncta 6")
df_d7G<-data.frame(x = RKO_Dox_4_GFP$distance,
                   y =RKO_Dox_4_GFP$"puncta 7")
df_d8G<-data.frame(x = RKO_Dox_4_GFP$distance,
                   y =RKO_Dox_4_GFP$"puncta 8")
df_d9G<-data.frame(x = RKO_Dox_4_GFP$distance,
                   y =RKO_Dox_4_GFP$"puncta 9")
df_d10G<-data.frame(x = RKO_Dox_4_GFP$distance,
                    y =RKO_Dox_4_GFP$"puncta 10")
df_d11G<-data.frame(x = RKO_Dox_4_GFP$distance,
                    y =RKO_Dox_4_GFP$"puncta 11")
df_d12G<-data.frame(x = RKO_Dox_4_GFP$distance,
                    y =RKO_Dox_4_GFP$"puncta 12")
df_d13G<-data.frame(x = RKO_Dox_4_GFP$distance,
                    y =RKO_Dox_4_GFP$"puncta 13")
df_d14G<-data.frame(x = RKO_Dox_4_GFP$distance,
                    y =RKO_Dox_4_GFP$"puncta 14")
df_d15G<-data.frame(x = RKO_Dox_4_GFP$distance,
                    y =RKO_Dox_4_GFP$"puncta 15")
df_d16G<-data.frame(x = RKO_Dox_4_GFP$distance,
                    y =RKO_Dox_4_GFP$"puncta 16")
df_d17G<-data.frame(x = RKO_Dox_4_GFP$distance,
                    y =RKO_Dox_4_GFP$"puncta 17")
df_d18G<-data.frame(x = RKO_Dox_4_GFP$distance,
                    y =RKO_Dox_4_GFP$"puncta 18")
df_d19G<-data.frame(x = RKO_Dox_4_GFP$distance,
                    y =RKO_Dox_4_GFP$"puncta 19")
df_d20G<-data.frame(x = RKO_Dox_4_GFP$distance,
                    y =RKO_Dox_4_GFP$"puncta 20")
df_d21G<-data.frame(x = RKO_Dox_4_GFP$distance,
                    y =RKO_Dox_4_GFP$"puncta 21")
df_d22G<-data.frame(x = RKO_Dox_4_GFP$distance,
                    y =RKO_Dox_4_GFP$"puncta 22")
df_d23G<-data.frame(x = RKO_Dox_4_GFP$distance,
                    y =RKO_Dox_4_GFP$"puncta 23")
df_d24G<-data.frame(x = RKO_Dox_4_GFP$distance,
                    y =RKO_Dox_4_GFP$"puncta 24")
df_d25G<-data.frame(x = RKO_Dox_4_GFP$distance,
                    y =RKO_Dox_4_GFP$"puncta 25")
df_d26G<-data.frame(x = RKO_Dox_4_GFP$distance,
                    y =RKO_Dox_4_GFP$"puncta 26")
df_d27G<-data.frame(x = RKO_Dox_4_GFP$distance,
                    y =RKO_Dox_4_GFP$"puncta 27")
df_d28G<-data.frame(x = RKO_Dox_4_GFP$distance,
                    y =RKO_Dox_4_GFP$"puncta 28")
df_d29G<-data.frame(x = RKO_Dox_4_GFP$distance,
                    y =RKO_Dox_4_GFP$"puncta 29")
df_d30G<-data.frame(x = RKO_Dox_4_GFP$distance,
                    y =RKO_Dox_4_GFP$"puncta 30")
df_d31G<-data.frame(x = RKO_Dox_4_GFP$distance,
                    y =RKO_Dox_4_GFP$"puncta 31")
df_d32G<-data.frame(x = RKO_Dox_4_GFP$distance,
                    y =RKO_Dox_4_GFP$"puncta 32")
df_d33G<-data.frame(x = RKO_Dox_4_GFP$distance,
                    y =RKO_Dox_4_GFP$"puncta 33")

#Create a list
mylistd = mget(c("df_d1G", "df_d2G", "df_d3G", "df_d4G", "df_d5G", "df_d6G", "df_d7G", "df_d8G", "df_d9G", "df_d10G", "df_d11G", 
                 "df_d12G","df_d13G", "df_d14G", "df_d15G", "df_d16G", "df_d17G", "df_d18G", "df_d19G", "df_d20G", "df_d21G", "df_d22G", 
                 "df_d23G", "df_d24G", "df_d25G", "df_d26G", "df_d27G","df_d28G", "df_d29G", "df_d30G", "df_d31G", "df_d32G", "df_d33G"))

#Create a df containing Area values
GFP_Areas_d_4<-data.frame(Values = do.call(rbind, lapply(mylistd, function(a) trapz(a$x, a$y))))
GFP_Areas_d_4
df_Areas_d_4<-cbind(RFP_Areas_d_4, GFP_Areas_d_4)
df_Areas_d_4
# Change colnames
colnames(df_Areas_d_4) <- c("RFP_Area", "GFP_Area")
rownames(df_Areas_d_4) <-sprintf("p%d", 1:33)
df_Areas_d_4
# Create a df containing GFP_Area/RFP_Area ratio
df_Area_Ratio_d_4<-df_Areas_d_4 %>% 
  mutate(Ratio  = GFP_Area/RFP_Area)
df_Area_Ratio_d_4
df_Area_Ratio_d_4<-df_Area_Ratio_d_4 %>% 
  mutate(Cell  = "d4")
df_Area_Ratio_d_4
###########################################
############ cell RKO Dox+ 5
RKO_Dox_5_RFP <- read_excel("RKO_Dox_5_RFP.xlsx")
View(RKO_Dox_5_RFP)  
RKO_Dox_5_GFP <- read_excel("RKO_Dox_5_GFP.xlsx")
View(RKO_Dox_5_GFP)  

#df in long format
library(tidyverse)
df_Dox_RFP_5 <- gather(RKO_Dox_5_RFP, Puncta, RFP, -distance)
View(df_Dox_RFP_5)
df_Dox_GFP_5<-gather(RKO_Dox_5_GFP, Puncta, GFP, -distance)
View(df_Dox_GFP_5)

#Plots RFP punctae's profile
ggplot(df_Dox_RFP_5, aes(x=distance, y=RFP, fill=Puncta)) +geom_line(data=df_Dox_RFP_5, aes(x=distance, y=RFP, group=Puncta, color=Puncta), size=0.2, show.legend=FALSE)+ 
  geom_area(colour="magenta", size=.2, alpha=.2, position = 'identity', show.legend=FALSE) +
  theme_bw()+ylim(0,108)

#Plots GFP punctae's profile
ggplot(df_Dox_GFP_5, aes(x=distance, y=GFP, fill=Puncta)) +geom_line(data=df_Dox_GFP_5, aes(x=distance, y=GFP, group=Puncta, color=Puncta), size=0.2, show.legend = FALSE)+ 
  geom_area(colour="green", size=.2, alpha=.2, position = 'identity', show.legend = FALSE) +
  theme_bw()+ylim(0,40)

# Create df per each RFP point
df_d1R<-data.frame(x = RKO_Dox_5_RFP$distance,
                   y =RKO_Dox_5_RFP$"puncta 1")
df_d2R<-data.frame(x = RKO_Dox_5_RFP$distance,
                   y =RKO_Dox_5_RFP$"puncta 2")
df_d3R<-data.frame(x = RKO_Dox_5_RFP$distance,
                   y =RKO_Dox_5_RFP$"puncta 3")
df_d4R<-data.frame(x = RKO_Dox_5_RFP$distance,
                   y =RKO_Dox_5_RFP$"puncta 4")
df_d5R<-data.frame(x = RKO_Dox_5_RFP$distance,
                   y =RKO_Dox_5_RFP$"puncta 5")
df_d6R<-data.frame(x = RKO_Dox_5_RFP$distance,
                   y =RKO_Dox_5_RFP$"puncta 6")
df_d7R<-data.frame(x = RKO_Dox_5_RFP$distance,
                   y =RKO_Dox_5_RFP$"puncta 7")
df_d8R<-data.frame(x = RKO_Dox_5_RFP$distance,
                   y =RKO_Dox_5_RFP$"puncta 8")
df_d9R<-data.frame(x = RKO_Dox_5_RFP$distance,
                   y =RKO_Dox_5_RFP$"puncta 9")

df_d10R<-data.frame(x = RKO_Dox_5_RFP$distance,
                    y =RKO_Dox_5_RFP$"puncta 10")
df_d11R<-data.frame(x = RKO_Dox_5_RFP$distance,
                    y =RKO_Dox_5_RFP$"puncta 11")
df_d12R<-data.frame(x = RKO_Dox_5_RFP$distance,
                    y =RKO_Dox_5_RFP$"puncta 12")
df_d13R<-data.frame(x = RKO_Dox_5_RFP$distance,
                    y =RKO_Dox_5_RFP$"puncta 13")
df_d14R<-data.frame(x = RKO_Dox_5_RFP$distance,
                    y =RKO_Dox_5_RFP$"puncta 14")
df_d15R<-data.frame(x = RKO_Dox_5_RFP$distance,
                    y =RKO_Dox_5_RFP$"puncta 15")
df_d16R<-data.frame(x = RKO_Dox_5_RFP$distance,
                    y =RKO_Dox_5_RFP$"puncta 16")
df_d17R<-data.frame(x = RKO_Dox_5_RFP$distance,
                    y =RKO_Dox_5_RFP$"puncta 17")
df_d18R<-data.frame(x = RKO_Dox_5_RFP$distance,
                    y =RKO_Dox_5_RFP$"puncta 18")
df_d19R<-data.frame(x = RKO_Dox_5_RFP$distance,
                    y =RKO_Dox_5_RFP$"puncta 19")
df_d20R<-data.frame(x = RKO_Dox_5_RFP$distance,
                    y =RKO_Dox_5_RFP$"puncta 20")
df_d21R<-data.frame(x = RKO_Dox_5_RFP$distance,
                    y =RKO_Dox_5_RFP$"puncta 21")

df_d22R<-data.frame(x = RKO_Dox_5_RFP$distance,
                    y =RKO_Dox_5_RFP$"puncta 22")
df_d23R<-data.frame(x = RKO_Dox_5_RFP$distance,
                    y =RKO_Dox_5_RFP$"puncta 23")
df_d24R<-data.frame(x = RKO_Dox_5_RFP$distance,
                    y =RKO_Dox_5_RFP$"puncta 24")
df_d25R<-data.frame(x = RKO_Dox_5_RFP$distance,
                    y =RKO_Dox_5_RFP$"puncta 25")
df_d26R<-data.frame(x = RKO_Dox_5_RFP$distance,
                    y =RKO_Dox_5_RFP$"puncta 26")
df_d27R<-data.frame(x = RKO_Dox_5_RFP$distance,
                    y =RKO_Dox_5_RFP$"puncta 27")
df_d28R<-data.frame(x = RKO_Dox_5_RFP$distance,
                    y =RKO_Dox_5_RFP$"puncta 28")
df_d29R<-data.frame(x = RKO_Dox_5_RFP$distance,
                    y =RKO_Dox_5_RFP$"puncta 29")
df_d30R<-data.frame(x = RKO_Dox_5_RFP$distance,
                    y =RKO_Dox_5_RFP$"puncta 30")
df_d31R<-data.frame(x = RKO_Dox_5_RFP$distance,
                    y =RKO_Dox_5_RFP$"puncta 31")
df_d32R<-data.frame(x = RKO_Dox_5_RFP$distance,
                    y =RKO_Dox_5_RFP$"puncta 32")
df_d33R<-data.frame(x = RKO_Dox_5_RFP$distance,
                    y =RKO_Dox_5_RFP$"puncta 33")
df_d34R<-data.frame(x = RKO_Dox_5_RFP$distance,
                    y =RKO_Dox_5_RFP$"puncta 34")
df_d35R<-data.frame(x = RKO_Dox_5_RFP$distance,
                    y =RKO_Dox_5_RFP$"puncta 35")
df_d36R<-data.frame(x = RKO_Dox_5_RFP$distance,
                    y =RKO_Dox_5_RFP$"puncta 36")
df_d37R<-data.frame(x = RKO_Dox_5_RFP$distance,
                    y =RKO_Dox_5_RFP$"puncta 37")
df_d38R<-data.frame(x = RKO_Dox_5_RFP$distance,
                    y =RKO_Dox_5_RFP$"puncta 38")
df_d39R<-data.frame(x = RKO_Dox_5_RFP$distance,
                    y =RKO_Dox_5_RFP$"puncta 39")
df_d40R<-data.frame(x = RKO_Dox_5_RFP$distance,
                    y =RKO_Dox_5_RFP$"puncta 40")
df_d41R<-data.frame(x = RKO_Dox_5_RFP$distance,
                    y =RKO_Dox_5_RFP$"puncta 41")
df_d42R<-data.frame(x = RKO_Dox_5_RFP$distance,
                    y =RKO_Dox_5_RFP$"puncta 42")
df_d43R<-data.frame(x = RKO_Dox_5_RFP$distance,
                    y =RKO_Dox_5_RFP$"puncta 43")
df_d44R<-data.frame(x = RKO_Dox_5_RFP$distance,
                    y =RKO_Dox_5_RFP$"puncta 44")
df_d45R<-data.frame(x = RKO_Dox_5_RFP$distance,
                    y =RKO_Dox_5_RFP$"puncta 45")
df_d46R<-data.frame(x = RKO_Dox_5_RFP$distance,
                    y =RKO_Dox_5_RFP$"puncta 46")
df_d47R<-data.frame(x = RKO_Dox_5_RFP$distance,
                    y =RKO_Dox_5_RFP$"puncta 47")
df_d48R<-data.frame(x = RKO_Dox_5_RFP$distance,
                    y =RKO_Dox_5_RFP$"puncta 48")
df_d49R<-data.frame(x = RKO_Dox_5_RFP$distance,
                    y =RKO_Dox_5_RFP$"puncta 49")
df_d50R<-data.frame(x = RKO_Dox_5_RFP$distance,
                    y =RKO_Dox_5_RFP$"puncta 50")
df_d51R<-data.frame(x = RKO_Dox_5_RFP$distance,
                    y =RKO_Dox_5_RFP$"puncta 51")
df_d52R<-data.frame(x = RKO_Dox_5_RFP$distance,
                    y =RKO_Dox_5_RFP$"puncta 52")
df_d53R<-data.frame(x = RKO_Dox_5_RFP$distance,
                    y =RKO_Dox_5_RFP$"puncta 53")
df_d54R<-data.frame(x = RKO_Dox_5_RFP$distance,
                    y =RKO_Dox_5_RFP$"puncta 54")
df_d55R<-data.frame(x = RKO_Dox_5_RFP$distance,
                    y =RKO_Dox_5_RFP$"puncta 55")
df_d56R<-data.frame(x = RKO_Dox_5_RFP$distance,
                    y =RKO_Dox_5_RFP$"puncta 56")
df_d57R<-data.frame(x = RKO_Dox_5_RFP$distance,
                    y =RKO_Dox_5_RFP$"puncta 57")
df_d58R<-data.frame(x = RKO_Dox_5_RFP$distance,
                    y =RKO_Dox_5_RFP$"puncta 58")
df_d59R<-data.frame(x = RKO_Dox_5_RFP$distance,
                    y =RKO_Dox_5_RFP$"puncta 59")
df_d60R<-data.frame(x = RKO_Dox_5_RFP$distance,
                    y =RKO_Dox_5_RFP$"puncta 60")
df_d61R<-data.frame(x = RKO_Dox_5_RFP$distance,
                    y =RKO_Dox_5_RFP$"puncta 61")
df_d62R<-data.frame(x = RKO_Dox_5_RFP$distance,
                    y =RKO_Dox_5_RFP$"puncta 62")
df_d63R<-data.frame(x = RKO_Dox_5_RFP$distance,
                    y =RKO_Dox_5_RFP$"puncta 63")
df_d64R<-data.frame(x = RKO_Dox_5_RFP$distance,
                    y =RKO_Dox_5_RFP$"puncta 64")
df_d65R<-data.frame(x = RKO_Dox_5_RFP$distance,
                    y =RKO_Dox_5_RFP$"puncta 65")
df_d66R<-data.frame(x = RKO_Dox_5_RFP$distance,
                    y =RKO_Dox_5_RFP$"puncta 66")
df_d67R<-data.frame(x = RKO_Dox_5_RFP$distance,
                    y =RKO_Dox_5_RFP$"puncta 67")
df_d68R<-data.frame(x = RKO_Dox_5_RFP$distance,
                    y =RKO_Dox_5_RFP$"puncta 68")
df_d69R<-data.frame(x = RKO_Dox_5_RFP$distance,
                    y =RKO_Dox_5_RFP$"puncta 69")
df_d70R<-data.frame(x = RKO_Dox_5_RFP$distance,
                    y =RKO_Dox_5_RFP$"puncta 70")
df_d71R<-data.frame(x = RKO_Dox_5_RFP$distance,
                    y =RKO_Dox_5_RFP$"puncta 71")
df_d72R<-data.frame(x = RKO_Dox_5_RFP$distance,
                    y =RKO_Dox_5_RFP$"puncta 72")
df_d73R<-data.frame(x = RKO_Dox_5_RFP$distance,
                    y =RKO_Dox_5_RFP$"puncta 73")
df_d74R<-data.frame(x = RKO_Dox_5_RFP$distance,
                    y =RKO_Dox_5_RFP$"puncta 74")
df_d75R<-data.frame(x = RKO_Dox_5_RFP$distance,
                    y =RKO_Dox_5_RFP$"puncta 75")
df_d76R<-data.frame(x = RKO_Dox_5_RFP$distance,
                    y =RKO_Dox_5_RFP$"puncta 76")
df_d77R<-data.frame(x = RKO_Dox_5_RFP$distance,
                    y =RKO_Dox_5_RFP$"puncta 77")
df_d78R<-data.frame(x = RKO_Dox_5_RFP$distance,
                    y =RKO_Dox_5_RFP$"puncta 78")
df_d79R<-data.frame(x = RKO_Dox_5_RFP$distance,
                    y =RKO_Dox_5_RFP$"puncta 79")
df_d80R<-data.frame(x = RKO_Dox_5_RFP$distance,
                    y =RKO_Dox_5_RFP$"puncta 80")
df_d81R<-data.frame(x = RKO_Dox_5_RFP$distance,
                    y =RKO_Dox_5_RFP$"puncta 81")
df_d82R<-data.frame(x = RKO_Dox_5_RFP$distance,
                    y =RKO_Dox_5_RFP$"puncta 82")
df_d83R<-data.frame(x = RKO_Dox_5_RFP$distance,
                    y =RKO_Dox_5_RFP$"puncta 83")
df_d84R<-data.frame(x = RKO_Dox_5_RFP$distance,
                    y =RKO_Dox_5_RFP$"puncta 84")
df_d85R<-data.frame(x = RKO_Dox_5_RFP$distance,
                    y =RKO_Dox_5_RFP$"puncta 85")
df_d86R<-data.frame(x = RKO_Dox_5_RFP$distance,
                    y =RKO_Dox_5_RFP$"puncta 86")
df_d87R<-data.frame(x = RKO_Dox_5_RFP$distance,
                    y =RKO_Dox_5_RFP$"puncta 87")
df_d88R<-data.frame(x = RKO_Dox_5_RFP$distance,
                    y =RKO_Dox_5_RFP$"puncta 88")
df_d89R<-data.frame(x = RKO_Dox_5_RFP$distance,
                    y =RKO_Dox_5_RFP$"puncta 89")
df_d90R<-data.frame(x = RKO_Dox_5_RFP$distance,
                    y =RKO_Dox_5_RFP$"puncta 90")
df_d91R<-data.frame(x = RKO_Dox_5_RFP$distance,
                    y =RKO_Dox_5_RFP$"puncta 91")
df_d92R<-data.frame(x = RKO_Dox_5_RFP$distance,
                    y =RKO_Dox_5_RFP$"puncta 92")
df_d93R<-data.frame(x = RKO_Dox_5_RFP$distance,
                    y =RKO_Dox_5_RFP$"puncta 93")
df_d94R<-data.frame(x = RKO_Dox_5_RFP$distance,
                    y =RKO_Dox_5_RFP$"puncta 94")

#Create a list
mylistd = mget(c("df_d1R", "df_d2R", "df_d3R", "df_d4R", "df_d5R", "df_d6R", "df_d7R", "df_d8R", "df_d9R", "df_d10R", "df_d11R", 
                 "df_d12R","df_d13R", "df_d14R", "df_d15R", "df_d16R", "df_d17R", "df_d18R", "df_d19R", "df_d20R", "df_d21R", "df_d22R", 
                 "df_d23R", "df_d24R", "df_d25R", "df_d26R", "df_d27R","df_d28R", "df_d29R", "df_d30R", "df_d31R", "df_d32R", "df_d33R", 
                 "df_d34R", "df_d35R", "df_d36R", "df_d37R", "df_d38R", "df_d39R","df_d40R", "df_d41R", "df_d42R", "df_d43R", "df_d44R", 
                 "df_d45R", "df_d46R", "df_d47R", "df_d48R", "df_d49R", "df_d50R", "df_d51R", "df_d52R", "df_d53R", "df_d54R","df_d55R", "df_d56R", 
                 "df_d57R", "df_d58R", "df_d59R", "df_d60R", "df_d61R", "df_d62R", "df_d63R", "df_d64R", "df_d65R", "df_d66R", "df_d67R", 
                 "df_d68R","df_d69R", "df_d70R", "df_d71R", "df_d72R", "df_d73R", "df_d74R", "df_d75R","df_d76R", "df_d77R", "df_d78R",
                 "df_d79R", "df_d80R", "df_d81R", "df_d82R", "df_d83R", "df_d84R", "df_d85R", "df_d86R", "df_d87R", "df_d88R", "df_d89R", 
                 "df_d90R","df_d91R", "df_d92R", "df_d93R", "df_d94R"))
# Create a df containing Area values 
RFP_Areas_d_5<-data.frame(Values = do.call(rbind, lapply(mylistd, function(a) trapz(a$x, a$y))))
RFP_Areas_d_5

# Create df for each GFP point
df_d1G<-data.frame(x = RKO_Dox_5_GFP$distance,
                   y =RKO_Dox_5_GFP$"puncta 1")
df_d2G<-data.frame(x = RKO_Dox_5_GFP$distance,
                   y =RKO_Dox_5_GFP$"puncta 2")
df_d3G<-data.frame(x = RKO_Dox_5_GFP$distance,
                   y =RKO_Dox_5_GFP$"puncta 3")
df_d4G<-data.frame(x = RKO_Dox_5_GFP$distance,
                   y =RKO_Dox_5_GFP$"puncta 4")
df_d5G<-data.frame(x = RKO_Dox_5_GFP$distance,
                   y =RKO_Dox_5_GFP$"puncta 5")
df_d6G<-data.frame(x = RKO_Dox_5_GFP$distance,
                   y =RKO_Dox_5_GFP$"puncta 6")
df_d7G<-data.frame(x = RKO_Dox_5_GFP$distance,
                   y =RKO_Dox_5_GFP$"puncta 7")
df_d8G<-data.frame(x = RKO_Dox_5_GFP$distance,
                   y =RKO_Dox_5_GFP$"puncta 8")
df_d9G<-data.frame(x = RKO_Dox_5_GFP$distance,
                   y =RKO_Dox_5_GFP$"puncta 9")
df_d10G<-data.frame(x = RKO_Dox_5_GFP$distance,
                    y =RKO_Dox_5_GFP$"puncta 10")
df_d11G<-data.frame(x = RKO_Dox_5_GFP$distance,
                    y =RKO_Dox_5_GFP$"puncta 11")
df_d12G<-data.frame(x = RKO_Dox_5_GFP$distance,
                    y =RKO_Dox_5_GFP$"puncta 12")
df_d13G<-data.frame(x = RKO_Dox_5_GFP$distance,
                    y =RKO_Dox_5_GFP$"puncta 13")
df_d14G<-data.frame(x = RKO_Dox_5_GFP$distance,
                    y =RKO_Dox_5_GFP$"puncta 14")
df_d15G<-data.frame(x = RKO_Dox_5_GFP$distance,
                    y =RKO_Dox_5_GFP$"puncta 15")
df_d16G<-data.frame(x = RKO_Dox_5_GFP$distance,
                    y =RKO_Dox_5_GFP$"puncta 16")
df_d17G<-data.frame(x = RKO_Dox_5_GFP$distance,
                    y =RKO_Dox_5_GFP$"puncta 17")
df_d18G<-data.frame(x = RKO_Dox_5_GFP$distance,
                    y =RKO_Dox_5_GFP$"puncta 18")
df_d19G<-data.frame(x = RKO_Dox_5_GFP$distance,
                    y =RKO_Dox_5_GFP$"puncta 19")
df_d20G<-data.frame(x = RKO_Dox_5_GFP$distance,
                    y =RKO_Dox_5_GFP$"puncta 20")
df_d21G<-data.frame(x = RKO_Dox_5_GFP$distance,
                    y =RKO_Dox_5_GFP$"puncta 21")
df_d22G<-data.frame(x = RKO_Dox_5_GFP$distance,
                    y =RKO_Dox_5_GFP$"puncta 22")
df_d23G<-data.frame(x = RKO_Dox_5_GFP$distance,
                    y =RKO_Dox_5_GFP$"puncta 23")
df_d24G<-data.frame(x = RKO_Dox_5_GFP$distance,
                    y =RKO_Dox_5_GFP$"puncta 24")
df_d25G<-data.frame(x = RKO_Dox_5_GFP$distance,
                    y =RKO_Dox_5_GFP$"puncta 25")
df_d26G<-data.frame(x = RKO_Dox_5_GFP$distance,
                    y =RKO_Dox_5_GFP$"puncta 26")
df_d27G<-data.frame(x = RKO_Dox_5_GFP$distance,
                    y =RKO_Dox_5_GFP$"puncta 27")
df_d28G<-data.frame(x = RKO_Dox_5_GFP$distance,
                    y =RKO_Dox_5_GFP$"puncta 28")
df_d29G<-data.frame(x = RKO_Dox_5_GFP$distance,
                    y =RKO_Dox_5_GFP$"puncta 29")
df_d30G<-data.frame(x = RKO_Dox_5_GFP$distance,
                    y =RKO_Dox_5_GFP$"puncta 30")
df_d31G<-data.frame(x = RKO_Dox_5_GFP$distance,
                    y =RKO_Dox_5_GFP$"puncta 31")
df_d32G<-data.frame(x = RKO_Dox_5_GFP$distance,
                    y =RKO_Dox_5_GFP$"puncta 32")
df_d33G<-data.frame(x = RKO_Dox_5_GFP$distance,
                    y =RKO_Dox_5_GFP$"puncta 33")
df_d34G<-data.frame(x = RKO_Dox_5_GFP$distance,
                    y =RKO_Dox_5_GFP$"puncta 34")
df_d35G<-data.frame(x = RKO_Dox_5_GFP$distance,
                    y =RKO_Dox_5_GFP$"puncta 35")
df_d36G<-data.frame(x = RKO_Dox_5_GFP$distance,
                    y =RKO_Dox_5_GFP$"puncta 36")
df_d37G<-data.frame(x = RKO_Dox_5_GFP$distance,
                    y =RKO_Dox_5_GFP$"puncta 37")
df_d38G<-data.frame(x = RKO_Dox_5_GFP$distance,
                    y =RKO_Dox_5_GFP$"puncta 38")
df_d39G<-data.frame(x = RKO_Dox_5_GFP$distance,
                    y =RKO_Dox_5_GFP$"puncta 39")
df_d40G<-data.frame(x = RKO_Dox_5_GFP$distance,
                    y =RKO_Dox_5_GFP$"puncta 40")
df_d41G<-data.frame(x = RKO_Dox_5_GFP$distance,
                    y =RKO_Dox_5_GFP$"puncta 41")
df_d42G<-data.frame(x = RKO_Dox_5_GFP$distance,
                    y =RKO_Dox_5_GFP$"puncta 42")
df_d43G<-data.frame(x = RKO_Dox_5_GFP$distance,
                    y =RKO_Dox_5_GFP$"puncta 43")
df_d44G<-data.frame(x = RKO_Dox_5_GFP$distance,
                    y =RKO_Dox_5_GFP$"puncta 44")
df_d45G<-data.frame(x = RKO_Dox_5_GFP$distance,
                    y =RKO_Dox_5_GFP$"puncta 45")
df_d46G<-data.frame(x = RKO_Dox_5_GFP$distance,
                    y =RKO_Dox_5_GFP$"puncta 46")
df_d47G<-data.frame(x = RKO_Dox_5_GFP$distance,
                    y =RKO_Dox_5_GFP$"puncta 47")
df_d48G<-data.frame(x = RKO_Dox_5_GFP$distance,
                    y =RKO_Dox_5_GFP$"puncta 48")
df_d49G<-data.frame(x = RKO_Dox_5_GFP$distance,
                    y =RKO_Dox_5_GFP$"puncta 49")
df_d50G<-data.frame(x = RKO_Dox_5_GFP$distance,
                    y =RKO_Dox_5_GFP$"puncta 50")
df_d51G<-data.frame(x = RKO_Dox_5_GFP$distance,
                    y =RKO_Dox_5_GFP$"puncta 51")
df_d52G<-data.frame(x = RKO_Dox_5_GFP$distance,
                    y =RKO_Dox_5_GFP$"puncta 52")
df_d53G<-data.frame(x = RKO_Dox_5_GFP$distance,
                    y =RKO_Dox_5_GFP$"puncta 53")
df_d54G<-data.frame(x = RKO_Dox_5_GFP$distance,
                    y =RKO_Dox_5_GFP$"puncta 54")
df_d55G<-data.frame(x = RKO_Dox_5_GFP$distance,
                    y =RKO_Dox_5_GFP$"puncta 55")
df_d56G<-data.frame(x = RKO_Dox_5_GFP$distance,
                    y =RKO_Dox_5_GFP$"puncta 56")
df_d57G<-data.frame(x = RKO_Dox_5_GFP$distance,
                    y =RKO_Dox_5_GFP$"puncta 57")
df_d58G<-data.frame(x = RKO_Dox_5_GFP$distance,
                    y =RKO_Dox_5_GFP$"puncta 58")
df_d59G<-data.frame(x = RKO_Dox_5_GFP$distance,
                    y =RKO_Dox_5_GFP$"puncta 59")
df_d60G<-data.frame(x = RKO_Dox_5_GFP$distance,
                    y =RKO_Dox_5_GFP$"puncta 60")
df_d61G<-data.frame(x = RKO_Dox_5_GFP$distance,
                    y =RKO_Dox_5_GFP$"puncta 61")
df_d62G<-data.frame(x = RKO_Dox_5_GFP$distance,
                    y =RKO_Dox_5_GFP$"puncta 62")
df_d63G<-data.frame(x = RKO_Dox_5_GFP$distance,
                    y =RKO_Dox_5_GFP$"puncta 63")
df_d64G<-data.frame(x = RKO_Dox_5_GFP$distance,
                    y =RKO_Dox_5_GFP$"puncta 64")
df_d65G<-data.frame(x = RKO_Dox_5_GFP$distance,
                    y =RKO_Dox_5_GFP$"puncta 65")
df_d66G<-data.frame(x = RKO_Dox_5_GFP$distance,
                    y =RKO_Dox_5_GFP$"puncta 66")
df_d67G<-data.frame(x = RKO_Dox_5_GFP$distance,
                    y =RKO_Dox_5_GFP$"puncta 67")
df_d68G<-data.frame(x = RKO_Dox_5_GFP$distance,
                    y =RKO_Dox_5_GFP$"puncta 68")
df_d69G<-data.frame(x = RKO_Dox_5_GFP$distance,
                    y =RKO_Dox_5_GFP$"puncta 69")
df_d70G<-data.frame(x = RKO_Dox_5_GFP$distance,
                    y =RKO_Dox_5_GFP$"puncta 70")
df_d71G<-data.frame(x = RKO_Dox_5_GFP$distance,
                    y =RKO_Dox_5_GFP$"puncta 71")
df_d72G<-data.frame(x = RKO_Dox_5_GFP$distance,
                    y =RKO_Dox_5_GFP$"puncta 72")
df_d73G<-data.frame(x = RKO_Dox_5_GFP$distance,
                    y =RKO_Dox_5_GFP$"puncta 73")
df_d74G<-data.frame(x = RKO_Dox_5_GFP$distance,
                    y =RKO_Dox_5_GFP$"puncta 74")
df_d75G<-data.frame(x = RKO_Dox_5_GFP$distance,
                    y =RKO_Dox_5_GFP$"puncta 75")
df_d76G<-data.frame(x = RKO_Dox_5_GFP$distance,
                    y =RKO_Dox_5_GFP$"puncta 76")
df_d77G<-data.frame(x = RKO_Dox_5_GFP$distance,
                    y =RKO_Dox_5_GFP$"puncta 77")
df_d78G<-data.frame(x = RKO_Dox_5_GFP$distance,
                    y =RKO_Dox_5_GFP$"puncta 78")
df_d79G<-data.frame(x = RKO_Dox_5_GFP$distance,
                    y =RKO_Dox_5_GFP$"puncta 79")
df_d80G<-data.frame(x = RKO_Dox_5_GFP$distance,
                    y =RKO_Dox_5_GFP$"puncta 80")
df_d81G<-data.frame(x = RKO_Dox_5_GFP$distance,
                    y =RKO_Dox_5_GFP$"puncta 81")
df_d82G<-data.frame(x = RKO_Dox_5_GFP$distance,
                    y =RKO_Dox_5_GFP$"puncta 82")
df_d83G<-data.frame(x = RKO_Dox_5_GFP$distance,
                    y =RKO_Dox_5_GFP$"puncta 83")
df_d84G<-data.frame(x = RKO_Dox_5_GFP$distance,
                    y =RKO_Dox_5_GFP$"puncta 84")
df_d85G<-data.frame(x = RKO_Dox_5_GFP$distance,
                    y =RKO_Dox_5_GFP$"puncta 85")
df_d86G<-data.frame(x = RKO_Dox_5_GFP$distance,
                    y =RKO_Dox_5_GFP$"puncta 86")
df_d87G<-data.frame(x = RKO_Dox_5_GFP$distance,
                    y =RKO_Dox_5_GFP$"puncta 87")
df_d88G<-data.frame(x = RKO_Dox_5_GFP$distance,
                    y =RKO_Dox_5_GFP$"puncta 88")
df_d89G<-data.frame(x = RKO_Dox_5_GFP$distance,
                    y =RKO_Dox_5_GFP$"puncta 89")
df_d90G<-data.frame(x = RKO_Dox_5_GFP$distance,
                    y =RKO_Dox_5_GFP$"puncta 90")
df_d91G<-data.frame(x = RKO_Dox_5_GFP$distance,
                    y =RKO_Dox_5_GFP$"puncta 91")
df_d92G<-data.frame(x = RKO_Dox_5_GFP$distance,
                    y =RKO_Dox_5_GFP$"puncta 92")
df_d93G<-data.frame(x = RKO_Dox_5_GFP$distance,
                    y =RKO_Dox_5_GFP$"puncta 93")
df_d94G<-data.frame(x = RKO_Dox_5_GFP$distance,
                    y =RKO_Dox_5_GFP$"puncta 94")


#Create a list
mylistd = mget(c("df_d1G", "df_d2G", "df_d3G", "df_d4G", "df_d5G", "df_d6G", "df_d7G", "df_d8G", "df_d9G", "df_d10G", "df_d11G", 
                 "df_d12G","df_d13G", "df_d14G", "df_d15G", "df_d16G", "df_d17G", "df_d18G", "df_d19G", "df_d20G", "df_d21G", "df_d22G", 
                 "df_d23G", "df_d24G", "df_d25G", "df_d26G", "df_d27G","df_d28G", "df_d29G", "df_d30G", "df_d31G", "df_d32G", "df_d33G", 
                 "df_d34G", "df_d35G", "df_d36G", "df_d37G", "df_d38G", "df_d39G","df_d40G", "df_d41G", "df_d42G", "df_d43G", "df_d44G", 
                 "df_d45G", "df_d46G", "df_d47G", "df_d48G", "df_d49G", "df_d50G", "df_d51G", "df_d52G", "df_d53G", "df_d54G","df_d55G", "df_d56G", 
                 "df_d57G", "df_d58G", "df_d59G", "df_d60G", "df_d61G", "df_d62G", "df_d63G",
                 "df_d64G", "df_d65G", "df_d66G", "df_d67G", "df_d68G", "df_d69G","df_d70G", "df_d71G", "df_d72G", "df_d73G", "df_d74G", 
                 "df_d75G", "df_d76G", "df_d77G", "df_d78G", "df_d79G", "df_d80G", "df_d81G", "df_d82G", "df_d83G", "df_d84G","df_d85G", "df_d86G", 
                 "df_d87G", "df_d88G", "df_d89G", "df_d90G", "df_d91G", "df_d92G", "df_d93G", "df_d94G"))
#Create a df containing Area values
GFP_Areas_d_5<-data.frame(Values = do.call(rbind, lapply(mylistd, function(a) trapz(a$x, a$y))))
GFP_Areas_d_5
df_Areas_d_5<-cbind(RFP_Areas_d_5, GFP_Areas_d_5)
df_Areas_d_5
# Change colnames
colnames(df_Areas_d_5) <- c("RFP_Area", "GFP_Area")
rownames(df_Areas_d_5) <-sprintf("p%d", 1:94)
df_Areas_d_5

#Create a df containing GFP_Area/RFP_Area ratio
library(dplyr)
df_Area_Ratio_d_5<-df_Areas_d_5 %>% 
  mutate(Ratio  = GFP_Area/RFP_Area)
df_Area_Ratio_d_5
df_Area_Ratio_d_5<-df_Area_Ratio_d_5 %>% 
  mutate(Cell  = "d5")
df_Area_Ratio_d_5

############################################################################################################
#Merge 5 RKO Dox- cells  and 5 RKO Dox+ cells
df_Area_Ratio_1
df_Area_Ratio_2
df_Area_Ratio_3
df_Area_Ratio_4
df_Area_Ratio_5


A<-data.frame(df_Area_Ratio_1$Ratio, df_Area_Ratio_1$Cell)
B<-data.frame(df_Area_Ratio_2$Ratio, df_Area_Ratio_2$Cell)
C<-data.frame(df_Area_Ratio_3$Ratio, df_Area_Ratio_3$Cell)
D<-data.frame(df_Area_Ratio_4$Ratio, df_Area_Ratio_4$Cell)
E<-data.frame(df_Area_Ratio_5$Ratio, df_Area_Ratio_5$Cell)
A
B
C
D
E

A<-as.vector(A[,1])
B<-as.vector(B[,1])
C<-as.vector(C[,1])
D<-as.vector(D[,1])
E<-as.vector(E[,1])

df_Area_Ratio_d_1
df_Area_Ratio_d_2
df_Area_Ratio_d_3
df_Area_Ratio_d_4
df_Area_Ratio_d_5

Ad<-data.frame(df_Area_Ratio_d_1$Ratio, df_Area_Ratio_d_1$Cell)
Bd<-data.frame(df_Area_Ratio_d_2$Ratio, df_Area_Ratio_d_2$Cell)
Cd<-data.frame(df_Area_Ratio_d_3$Ratio, df_Area_Ratio_d_3$Cell)
Dd<-data.frame(df_Area_Ratio_d_4$Ratio, df_Area_Ratio_d_4$Cell)
Ed<-data.frame(df_Area_Ratio_d_5$Ratio, df_Area_Ratio_d_5$Cell)

Ad
Bd
Cd
Dd
Ed

Ad<-as.vector(Ad[,1])
Bd<-as.vector(Bd[,1])
Cd<-as.vector(Cd[,1])
Dd<-as.vector(Dd[,1])
Ed<-as.vector(Ed[,1])

max.len = max(length(A), length(B), length(C), length(D), length(E), length(Ad), length(Bd), length(Cd),length(Dd), length(Ed))
A = c(A, rep(NA, max.len - length(A)))
B = c(B, rep(NA, max.len - length(B)))
C = c(C, rep(NA, max.len - length(C)))
D = c(D, rep(NA, max.len - length(D))) 
E = c(E, rep(NA, max.len - length(E))) 


Ad = c(Ad, rep(NA, max.len - length(Ad)))
Bd = c(Bd, rep(NA, max.len - length(Bd)))
Cd = c(Cd, rep(NA, max.len - length(Cd)))
Dd = c(Dd, rep(NA, max.len - length(Dd)))
Ed = c(Ed, rep(NA, max.len - length(Ed)))

Merge<-data.frame(A, B, C, D, E)
colnames(Merge)<-c("cell 1", "cell 2", "cell 3", "cell 4", "cell 5")
Merge

Merge_d<-data.frame(Ad, Bd, Cd, Dd, Ed)
colnames(Merge_d)<-c("cell d1", "cell d2", "cell d3", "cell d4", "cell d5")
Merge_d


#integration

Comparison<-data.frame(Merge, Merge_d)
view(Comparison)

#Change colnames
colnames(Comparison)<-c("Dox-", "Dox-","Dox-","Dox-","Dox-", "Dox+96h","Dox+96h","Dox+96h","Dox+96h","Dox+96h")

#Save an excel file
library("openxlsx")
write.xlsx(Comparison,"~//Comparison_RKO.xlsx")

#Reshape the full df
library(reshape)
meltData <- melt(Comparison)
view(meltData)
Cell<-c(colnames(Comparison)) 
Condition<-c(rep(c("Dox-"),times=470), rep(c("Dox+"), times=470))
Condition<-as.data.frame(Condition)
df_Long<-cbind(meltData, Condition)
colnames(df_Long)<-c("cell", "Ratio", "Condition")

#Boxplot analysis
boxplot(data=df_Long, Ratio~Condition)

p <- ggplot(df_Long, aes(x=Condition, y=Ratio)) + 
  geom_boxplot()
p
# Rotate the box plot
p + coord_flip()
# Notched box plot
ggplot(df_Long, aes(x=Condition, y=Ratio)) + 
  geom_boxplot(notch=TRUE)
# Change outlier, color, shape and size
ggplot(df_Long, aes(x=Condition, y=Ratio)) + 
  geom_boxplot(outlier.colour="red", outlier.shape=8,
               outlier.size=4)


# Box plot with dot plot
p + geom_dotplot(binaxis='y', stackdir='center', dotsize=1)
# Box plot with jittered points
# 0.2 : degree of jitter in x direction
p + geom_jitter(shape=16, position=position_jitter(0.2))

p + geom_jitter(aes(color=cell), shape=16, position=position_jitter(0.2))

########## Merge together all punctae for total area representation 
str(RKO_1_RFP)
str(RKO_2_RFP)
str(RKO_3_RFP)
str(RKO_4_RFP)
str(RKO_5_RFP)
T0<-RKO_1_RFP[,1]
T1<-RKO_1_RFP[,2:13]
T2<-RKO_2_RFP[,2:10]
T3<-RKO_3_RFP[,2:8]
T4<-RKO_4_RFP[,2:30]
T5<-RKO_5_RFP[,2:17]
Ttotal<-cbind(T0,T1,T2,T3,T4,T5)
str(Ttotal)
colnames(Ttotal)<-c("distance", sprintf("p%d", 1:73))
df_RFP_total <- gather(Ttotal, Puncta, RFP, -distance)
p1<-ggplot(df_RFP_total, aes(x=distance, y=RFP, fill=Puncta)) +geom_line(data=df_RFP_total, aes(x=distance, y=RFP, group=Puncta, color=Puncta), size=0.2, show.legend=FALSE)+ 
  geom_area(colour="magenta", size=.2, alpha=.2, position = 'identity', show.legend=FALSE) +
  theme_bw()+ylim(0,125)

S0<-RKO_1_GFP[,1]
S1<-RKO_1_GFP[,2:13]
S2<-RKO_2_GFP[,2:10]
S3<-RKO_3_GFP[,2:8]
S4<-RKO_4_GFP[,2:30]
S5<-RKO_5_GFP[,2:17]
Stotal<-cbind(S0,S1,S2,S3,S4,S5)
str(Stotal)
colnames(Stotal)<-c("distance", sprintf("p%d", 1:73))
df_GFP_total <- gather(Stotal, Puncta, GFP, -distance)
p2<-ggplot(df_GFP_total, aes(x=distance, y=GFP, fill=Puncta)) +geom_line(data=df_GFP_total, aes(x=distance, y=GFP, group=Puncta, color=Puncta), size=0.2, show.legend=FALSE)+ 
  geom_area(colour="green", size=.2, alpha=.2, position = 'identity', show.legend=FALSE) +
  theme_bw()+ylim(0,40)


str(RKO_Dox_1_RFP)
str(RKO_Dox_2_RFP)
str(RKO_Dox_3_RFP)
str(RKO_Dox_4_RFP)
str(RKO_Dox_5_RFP)
Td0<-RKO_Dox_1_RFP[,1]
Td1<-RKO_Dox_1_RFP[,2:64]
Td2<-RKO_Dox_2_RFP[,2:79]
Td3<-RKO_Dox_3_RFP[,2:49]
Td4<-RKO_Dox_4_RFP[,2:34]
Td5<-RKO_Dox_5_RFP[,2:95]
Tdtotal<-cbind(Td0,Td1,Td2,Td3,Td4,Td5)
str(Tdtotal)
colnames(Tdtotal)<-c("distance", sprintf("p%d", 1:316))
df_RFP_d_total <- gather(Tdtotal, Puncta, RFP, -distance)
p3<-ggplot(df_RFP_d_total, aes(x=distance, y=RFP, fill=Puncta)) +geom_line(data=df_RFP_d_total, aes(x=distance, y=RFP, group=Puncta, color=Puncta), size=0.2, show.legend=FALSE)+ 
  geom_area(colour="magenta", size=.2, alpha=.2, position = 'identity', show.legend=FALSE) +
  theme_bw()+ylim(0,125)

Sd0<-RKO_Dox_1_GFP[,1]
Sd1<-RKO_Dox_1_GFP[,2:64]
Sd2<-RKO_Dox_2_GFP[,2:79]
Sd3<-RKO_Dox_3_GFP[,2:49]
Sd4<-RKO_Dox_4_GFP[,2:34]
Sd5<-RKO_Dox_5_GFP[,2:95]
Sdtotal<-cbind(Sd0,Sd1,Sd2,Sd3,Sd4,Sd5)
str(Sdtotal)
colnames(Sdtotal)<-c("distance", sprintf("p%d", 1:316))
df_GFP_d_total <- gather(Sdtotal, Puncta, GFP, -distance)
p4<-ggplot(df_GFP_d_total, aes(x=distance, y=GFP, fill=Puncta)) +geom_line(data=df_GFP_d_total, aes(x=distance, y=GFP, group=Puncta, color=Puncta), size=0.2, show.legend=FALSE)+ 
  geom_area(colour="green", size=.2, alpha=.2, position = 'identity', show.legend=FALSE) +
  theme_bw()+ylim(0,40)


# Multiple plot function
multiplot <- function(..., plotlist=NULL, file, cols=1, layout=NULL) {
  library(grid)
  
  # Make a list from the ... arguments and plotlist
  plots <- c(list(...), plotlist)
  
  numPlots = length(plots)
  
# If layout is NULL, then use 'cols' to determine layout
  if (is.null(layout)) {
    # Make the panel
    # ncol: Number of columns of plots
    # nrow: Number of rows needed, calculated from # of cols
    layout <- matrix(seq(1, cols * ceiling(numPlots/cols)),
                     ncol = cols, nrow = ceiling(numPlots/cols))
  }
  
  if (numPlots==1) {
    print(plots[[1]])
    
  } else {
    # Set up the page
    grid.newpage()
    pushViewport(viewport(layout = grid.layout(nrow(layout), ncol(layout))))
    
 # Make each plot, in the correct location
    for (i in 1:numPlots) {
      # Get the i,j matrix positions of the regions that contain this subplot
      matchidx <- as.data.frame(which(layout == i, arr.ind = TRUE))
      
      print(plots[[i]], vp = viewport(layout.pos.row = matchidx$row,
                                      layout.pos.col = matchidx$col))
    }
  }
}

multiplot (p1, p2, p3, p4, cols=2)
#> `geom_smooth()` using method = 'loess'

########################different graphs

qplot(data=df_RFP_total, x=distance, y=RFP, geom='line', group= Puncta, color=Puncta, show.legend=FALSE)+theme_bw()+ylim(0, 80)

ggplot(df_RFP_total, aes(x=distance, y=RFP), show.legend=FALSE) + geom_line(aes(color=Puncta, alpha=0.7), size=0.6, show.legend=FALSE) +
  geom_point(alpha=0.3, size=0.5, show.legend=FALSE)+theme_bw()+ylim(0, 80)

ggplot(df_RFP_total, aes(x=distance, y=RFP)) + geom_line(aes(color=Puncta, alpha=0.7), size=0.6, show.legend = FALSE) +
  geom_point(alpha=0.3, size=0.5)+theme_bw()+ylim(0, 125)

ggplot(df_RFP_total, aes(x=distance, y=RFP, fill=Puncta),show.legend=FALSE ) + 
  geom_area(colour="magenta", size=.2, alpha=.2, position = 'identity', show.legend=FALSE) +
  theme_bw()+geom_line(data=df_RFP_total, aes(x=distance, y=RFP, group=Puncta, color=Puncta), show.legend=FALSE)+ylim(0, 125)

ggplot(df_RFP_total, aes(x=distance, y=RFP, fill=Puncta)) +geom_line(data=df_RFP_total, aes(x=distance, y=RFP, group=Puncta, color=Puncta), size=0.2)+ 
  geom_area(colour="magenta", size=.2, alpha=.2, position = 'identity') +
  theme_bw()+ylim(0, 125)


ggplot(df_RFP_total, aes(x=distance, y=RFP, fill=Puncta), show.legend=FALSE) +geom_line(data=df_RFP_total, aes(x=distance, y=RFP, group=Puncta, color=Puncta), size=0.2, show.legend = FALSE )+ 
  geom_area(colour="magenta", size=.2, alpha=.2, position = 'identity', show.legend = FALSE) +
  theme_bw()+ylim(0, 125)

#Plots GFP punctae's profile
qplot(data=df_GFP, x=distance, y=GFP, geom='line', group= Puncta, color=Puncta)+theme_bw()
ggplot(df_GFP, aes(x=distance, y=GFP)) + geom_line(aes(color=Puncta, alpha=0.7), size=0.6) +
  geom_point(alpha=0.3, size=0.5)+theme_bw()
ggplot(df_GFP, aes(x=distance, y=GFP, fill=Puncta)) + 
  geom_area(colour="green", size=.2, alpha=.2, position = 'identity') +
  theme_bw()+geom_line(data=df_GFP, aes(x=distance, y=GFP, group=Puncta, color=Puncta))
ggplot(df_GFP, aes(x=distance, y=GFP, fill=Puncta)) +geom_line(data=df_GFP, aes(x=distance, y=GFP, group=Puncta, color=Puncta), size=0.2)+ 
  geom_area(colour="green", size=.2, alpha=.2, position = 'identity') +
  theme_bw()
ggplot(df_GFP, aes(x=distance, y=GFP, fill=Puncta)) +geom_line(data=df_GFP, aes(x=distance, y=GFP, group=Puncta, color=Puncta), size=0.2, show.legend = FALSE )+ 
  geom_area(colour="green", size=.2, alpha=.2, position = 'identity', show.legend = FALSE) +
  theme_bw()+ylim(0, 40)


##########with summary

##### with summary

df_summary_RFP_nodox<- data.frame(distance=RKO_1_RFP$distance, n=tapply(df_RFP_total$RFP, df_RFP_total$distance, length), mean=tapply(df_RFP_total$RFP, df_RFP_total$distance, mean))

df_summary_RFP_nodox$sd <- tapply(df_RFP_total$RFP, df_RFP_total$distance, sd)
df_summary_RFP_nodox$sem <- df_summary_RFP_nodox$sd/sqrt(df_summary_RFP_nodox$n-1)

df_summary_RFP_nodox$CI_lower <- df_summary_RFP_nodox$mean + qt((1-0.95)/2, df=df_summary_RFP_nodox$n-1)*df_summary_RFP_nodox$sem
df_summary_RFP_nodox$CI_upper <- df_summary_RFP_nodox$mean - qt((1-0.95)/2, df=df_summary_RFP_nodox$n-1)*df_summary_RFP_nodox$sem

ggplot(df_summary_RFP_nodox, aes(x=distnce, y=mean)) +
  geom_line(data=df_summary_RFP_nodox, aes(x=distance, y=mean), size=1, alpha=0.8)

ggplot(df_summary_RFP_nodox, aes(x=distance, y=mean)) +
  geom_line(size=1, alpha=0.8) +
  geom_ribbon(aes(ymin=CI_lower, ymax=CI_upper) ,fill="blue", alpha=0.2)


ggplot(df_summary_RFP_nodox, aes(x=distance, y=mean)) +
  geom_line(size=1, alpha=0.8) +
  geom_ribbon(aes(ymin=CI_lower, ymax=CI_upper), fill="blue", alpha=0.2) +
  geom_line(data=df_RFP_total, aes(x=distance, y=RFP, group=Puncta))

ggplot(df_summary_RFP_nodox, aes(x=distance, y=mean)) +
  geom_line(data=df_RFP_total, aes(x=distance, y=RFP, group=Puncta), color="grey") +
  geom_line(size=1, alpha=0.8) +
  geom_ribbon(aes(ymin=CI_lower, ymax=CI_upper) ,fill="blue", alpha=0.2)

ggplot(df_summary_RFP_nodox, aes(x=distance, y=mean)) +
  geom_line(data=df_RFP_total, aes(x=distance, y=RFP, group=Puncta, color=Puncta), alpha=0.3) +
  geom_line(size=1, alpha=0.8) +
  geom_ribbon(aes(ymin=CI_lower, ymax=CI_upper) ,fill="blue", alpha=0.2)


ggplot(df_summary_RFP_nodox, aes(x=distance, y=mean)) +
  geom_line(data=df_RFP_total, aes(x=distance, y=RFP, group=Puncta), color="grey") +
  geom_line(size=1, alpha=0.8) +
  geom_ribbon(aes(ymin=CI_lower, ymax=CI_upper) ,fill="blue", alpha=0.2) +
  annotate("rect",xmin=0,xmax=2.5,ymin=-Inf,ymax=Inf, alpha=0.1, fill="black")


ggplot(df_summary_RFP_nodox, aes(x=distance, y=mean)) +
  geom_line(data=df_RFP_total, aes(x=distance, y=RFP, group=Puncta), color="grey") +
  geom_line(size=1, alpha=0.8) +
  geom_ribbon(aes(ymin=CI_lower, ymax=CI_upper) ,fill="blue", alpha=0.2) +
  annotate("rect",xmin=0,xmax=2.5,ymin=-Inf,ymax=Inf,alpha=0.1,fill="black")+
  theme_light(base_size = 16)


ggplot(df_summary_RFP_nodox, aes(x=distance, y=mean)) +
  geom_line(data=df_RFP_total, aes(x=distance, y=RFP, group=Puncta), color="grey") +
  geom_line(size=1, alpha=0.8) +
  geom_ribbon(aes(ymin=CI_lower, ymax=CI_upper) ,fill="blue", alpha=0.2) +
  annotate("rect",xmin=0,xmax=2.5,ymin=-Inf,ymax=Inf,alpha=0.1,fill="black") +
  theme_light(base_size = 16) + geom_area(fill="red", alpha=0.5) +
  ylab("RFP Luminance") + xlab("distance [um]") +
  ggtitle("RFP Punctae")


#
p1<-ggplot(df_RFP_total, aes(x=distance, y=RFP)) + geom_area(data=df_RFP_total, aes(x=distance, y=RFP, group=Puncta), fill="magenta", size=0.1, alpha=0.2, position = 'identity', show.legend=FALSE)+
  geom_line(data=df_RFP_total, aes(x=distance, y=RFP, group=Puncta), size=0.1, show.legend=FALSE)+ 
  theme(panel.background = element_rect(fill = "white", colour = "grey50"))+ylim(0,125)

p2<-ggplot(df_GFP_total, aes(x=distance, y=GFP)) + geom_area(data=df_GFP_total, aes(x=distance, y=GFP, group=Puncta), fill="green", size=0.1, alpha=0.2, position = 'identity', show.legend=FALSE)+
  geom_line(data=df_GFP_total, aes(x=distance, y=GFP, group=Puncta), size=0.1, show.legend=FALSE)+ 
  theme(panel.background = element_rect(fill = "white", colour = "grey50"))+ylim(0,40)

p3<-ggplot(df_RFP_d_total, aes(x=distance, y=RFP)) + geom_area(data=df_RFP_d_total, aes(x=distance, y=RFP, group=Puncta), fill="magenta", size=0.1, alpha=0.2, position = 'identity', show.legend=FALSE)+
  geom_line(data=df_RFP_d_total, aes(x=distance, y=RFP, group=Puncta), size=0.1, show.legend=FALSE)+ 
  theme(panel.background = element_rect(fill = "white", colour = "grey50"))+ylim(0,125)


p4<-ggplot(df_GFP_d_total, aes(x=distance, y=GFP)) + geom_area(data=df_GFP_d_total, aes(x=distance, y=GFP, group=Puncta), fill="green", size=0.1, alpha=0.2, position = 'identity', show.legend=FALSE)+
  geom_line(data=df_GFP_d_total, aes(x=distance, y=GFP, group=Puncta), size=0.1, show.legend=FALSE)+ 
  theme(panel.background = element_rect(fill = "white", colour = "grey50"))+ylim(0,40)


multiplot (p1, p2, p3, p4, cols=2)
multiplot (p1, p3, p2, p4, cols=2)
multiplot (p1, p2, cols=2)


ggplot(df_RFP_total, aes(x=distance, y=RFP)) + geom_area(data=df_RFP_total, aes(x=distance, y=RFP, group=Puncta), fill="magenta", size=0.1, alpha=0.2, position = 'identity', show.legend=FALSE)+
  geom_line(data=df_RFP_total, aes(x=distance, y=RFP, group=Puncta), size=0.1, show.legend=FALSE)+ 
  theme_classic()+ylim(0,125)

+ theme_pomological_plain()
