# Supplementary material for: Dyskerin Downregulation Can Induce ER Stress and Promote Autophagy via AKT-mTOR Signaling Deregulation
Source: Biomedicines. 2022 May 8;10(5):1092. doi: 10.3390/biomedicines10051092 (PMC9138296; doi:10.3390/biomedicines10051092)
Supplement: Supplementary file 1 [file biomedicines-10-01092-s001.zip › Table S1.xlsx]

## Sheet: RKO-1-RFP
distance	puncta 1	puncta 2	puncta 3	puncta 4	puncta 5	puncta 6	puncta 7	puncta 8	puncta 9	puncta 10	puncta 11	puncta 12
0	0	0.8438	0.0425	0	0	3.1172	0.2057	0.8203	0.2109	2.4444	4.4167	0.6389
0.09923	0.5972	0.7505	0	0.3306	0.5689	0	0	0	0	4.966	0.0397	1.1468
0.19847	0.8454	0.0236	0.0093	0.0896	3.3404	0	0	0.1249	0	2.532	2.6323	0.1257
0.2977	0.0251	0	0.0166	0.7282	0.2958	0	0	0.1708	0	2.2483	0.6667	0
0.39693	0.3782	0	0.5796	1.3121	0	0	0	0.7308	0	2.2148	0.6587	0.8135
0.49617	0	0	1.3531	0.9581	0.4307	0	0.702	0.0031	0.4996	0.0305	4.8981	1.5542
0.5954	2.8672	5.0625	4.5852	2.6094	1.0725	0	1.5997	0.2824	2.7902	0.2993	10.5198	3.1429
0.69463	5.6246	10.6215	5.4062	0.8976	14.8594	0.9766	5.4974	3.4149	2.2986	6.6883	27.6111	8.4167
0.79387	13.7006	16.3351	5.5175	6.78	31.3307	6.5138	19.6007	7.2819	15.6765	17.3749	39.0463	14.9259
0.8931	18.3951	33.2188	6.0487	16.4135	47.7176	23.4885	26.7396	11.0167	24.1205	39.0476	48.4524	29.7302
0.99233	19.5006	42.2314	11.1603	24.8485	61.2889	29.7179	38.7135	13.6492	42.5151	58.6364	57.8968	35
1.09157	16.8736	31.6632	13.2005	17.7696	60.0455	28.1019	30.5965	20.7276	33.0232	36.4975	51.5503	27.9431
1.1908	9.1646	21.6429	8.3646	11.2126	48.6217	19.9312	32.2701	18.4308	31.0558	30.7483	24.8194	23.2143
1.29003	2.0817	11.2163	5.7188	9.6713	17.5474	16.1885	16.5751	13.0652	20.1228	18.9232	3.3393	14.0873
1.38927	1.9514	4.224	1.513	7.043	5.8168	11.8177	5.4497	8.408	7.7274	7.1111	0	3.0556
1.4885	0.4972	2.9554	0.6505	3.3722	2.9632	4.6064	2.5763	3.5804	2.8739	0	0	0.123
1.58773	1.0662	1.6257	0.4003	2.801	0	0.754	0.4364	3.4826	0.5038	0.1033	0	0.4008
1.68697	1.0076	0.5952	0.6871	0.4849	0.0102	2.9319	0	0.0243	0	2.2794	0	0.2765
1.7862	1.3929	0.8705	0.2194	0	0	3.1496	0	0	0.0056	0.4569	0	0.3532
1.88543	0.5998	0.6865	0.6745	0.4525	0.1173	0	0	0	0	1.3593	0.1845	0.2897
1.98467	0.8774	0	1.9743	0.6522	0	1.4568	1.2764	0.0552	0.7169	0.2904	0	3.3069
2.0839	1.2305	1.9688	0.6528	0.1016	0	5.0703	2.5208	0.2578	3.1875	0	1.1806	5

## Sheet: RKO-1-GFP
distance	puncta 1	puncta 2	puncta 3	puncta 4	puncta 5	puncta 6	puncta 7	puncta 8	puncta 9	puncta 10	puncta 11	puncta 12
0	0.38672	0.98438	0.93837	0.875	0.1016	0.78385	0	1.0078	0	0.0556	0	0
0.09923	0.40284	0	0.14546	0.54979	0.9056	1.34648	0	0.1147	0	1.26	0	0
0.19847	0	0	0.68973	0.67535	2.686	0.01414	0.04774	0.2498	0.09139	1.0161	0	0
0.2977	1.03404	0	0.0119	2.20312	0.5759	0.18341	0	0	0	0.6412	0	0.131
0.39693	1.00812	0.0682	0.13728	0.1237	0	0	0	0	0	0	0.3294	0.8373
0.49617	0.3378	0.94246	0.19717	0.57738	0.6703	0	0.33309	0	0.19816	0	2.0013	0.0225
0.5954	1.00781	2.38616	0.05952	0.87612	2.0413	0.91555	3.81659	1.1116	2.5904	0.1497	2.5437	0
0.69463	4.37717	3.63194	1.51823	2.44184	5.6076	1.5599	3.66406	4.5295	4.10243	1.6975	6.0972	1.8889
0.79387	7.32254	4.20933	2.15141	3.26147	9.6574	4.03274	3.85169	5.5985	3.46776	7.3454	10.2652	6.0595
0.8931	5.73159	6.91518	2.95573	3.79353	11.5011	3.41964	5.99851	6.8571	5.95089	13.292	11.994	9.6905
0.99233	4.86471	8.14757	4.17448	4.8706	8.9686	2.6596	4.83557	12.9981	4.73239	22.2029	18.1647	13.6905
1.09157	2.56758	6.98512	1.90253	2.54433	6.678	4.5506	3.91369	10.8786	4.17411	22.5323	16.08	12.3571
1.1908	2.29129	3.70982	0.20771	1.54241	3.5904	4.83743	1.17634	7.8058	1.8192	16.7891	7.502	6.8214
1.29003	2.30146	4.25397	0.10603	1.523	1.6602	2.33309	0.95275	5.8234	1.34561	10.1759	2.7262	2.8175
1.38927	0.89583	2.50521	0.41927	0.08811	0.2309	2	0.25608	3.6589	0.39497	4.6296	0.0231	1
1.4885	0	0.82143	1.30233	0.48214	0.0502	1.45424	0.01228	0.7188	0.19531	2.3197	0.1329	0.6667
1.58773	0	0.54191	0.82292	0.50849	0	0	0.67299	0	0.40712	0.0315	0	0.4008
1.68697	0	0.26042	1.28051	0.19779	0	0.23772	0.80518	0	0.63455	0.0246	0	0.8862
1.7862	0.32645	0	0.47743	0.83984	0	0.53683	0	0	0	0	0	0.0397
1.88543	0.00477	0.0754	0.37426	0	0	0.56337	0	0.073	0	0.6796	0	9.88e-14
1.98467	0	0	0.24814	0.01978	0	0.10156	0	0.8719	0	0.4187	0	0.6402
2.0839	0	0	0	0.01172	0	0.71094	0.99479	0.0859	0.82812	0.5	0	0.75

## Sheet: RKO-2-RFP
distance	puncta 1	puncta 2	puncta 3	puncta 4	puncta 5	puncta 6	puncta 7	puncta 8	puncta 9
0	2.0443	0.5833	1.6736	2.237	0.4123	1.9609	4	0.6476	5.4427
0.09923	1.0141	0.0993	1.3263	2.8287	0.3441	0.8999	1.3333	0.7775	1.67
0.19847	0.5252	0.1579	3.3352	2.7954	0	0.0611	1.3333	0	1.5368
0.2977	0	0	1.7383	1.5469	0	0	0	0	0.5938
0.39693	5.7109	0	0.8798	0.4323	0	0	0	0.4594	6.0751
0.49617	3.8306	0	2.4937	1.5625	1.1719	0	2	0	5.0476
0.5954	2.0818	1.2065	0.2707	0.4542	0.2707	0.3672	8.3333	0	2.0228
0.69463	8.1146	1.2422	1.901	3.3064	0.5729	2.8568	15	0	12.6901
0.79387	8.5129	0	9.7612	10.4557	6.5491	18.6455	26.1667	5.0956	8.2846
0.8931	17.9494	4.0026	16.1121	40.542	9.2071	51.1663	37.1667	7.5978	12.1788
0.99233	15.6622	9.3181	24.5517	53.6401	15.247	67.2314	41.8333	9.6455	14.1406
1.09157	13.7587	13.4611	26.9148	65.1183	17.8597	64.9086	43.8333	9.058	13.1618
1.1908	5.9524	17.513	21.8156	41.7571	14.5115	55.9609	32	10.4322	7.0626
1.29003	10.7783	9.3568	16.4323	24.0589	8.7917	37.1168	17.8333	10.6823	4.5532
1.38927	4.5998	4.5286	8.7891	11.8438	4.375	21.7969	8.1667	5.5365	0.638
1.4885	5.253	6.9081	0.2623	19.9487	3.5298	11.0469	1.3333	2.6979	4.2205
1.58773	7.4643	3.5398	2.1376	7.8433	4.3434	5.6469	0.6667	1.0804	0.9918
1.68697	2.1863	3.786	0	0.0714	3.8903	6.052	0	2.3497	0.4208
1.7862	0.9241	1.3486	0	4.6581	4.4056	6.2206	0	0.2898	0.0935
1.88543	1.2314	1.487	0	5.9163	0.4498	5.426	0	0	1.7794
1.98467	2.1824	5.1207	1.1946	2.0071	0.4594	2.6011	0	0	1.1075
2.0839	2.4479	1.4036	0.1128	0	0.9444	1.0703	0	2.3212	2.5399

## Sheet: RKO-2-GFP
distance	puncta 1	puncta 2	puncta 3	puncta 4	puncta 5	puncta 6	puncta 7	puncta 8	puncta 9
0	1.6172	1.0521	0.0087	0	0.82465	1.82031	0	0.32292	0.00955
0.09923	0.3114	1.8542	1.4044	0	0.49293	1.26674	0	0	0.29055
0.19847	0	0.3958	1.8054	0.173	0.18973	1.11334	0.33333	0	0.15811
0.2977	0	0.5007	1.9416	0.3322	1.75918	0	0.33333	0	0
0.39693	0.4639	0	0.9661	0.916	1.77567	0	0	0	0.04948
0.49617	0.1412	0	0.3438	1.2195	0.34784	0	0	0.72545	0.25372
0.5954	0	0	0.2156	4.3876	1.24802	0	1	0	1.11037
0.69463	1.6641	0.638	1.8073	6.7734	3.79167	1.19792	1	0	1.75781
0.79387	7.5073	2.2667	5.4085	10.4148	1.13393	4.74268	0	0.91704	2.6875
0.8931	10.4825	8.5052	13.9768	14.2057	2.43936	8.34821	0	3.06114	3.92076
0.99233	15.4989	11.1946	19.7563	15.424	2.58482	8.36198	0.66667	4.97582	3.17225
1.09157	16.489	13.2102	20.577	14.8013	4.00707	5.26438	1	6.58147	3.49405
1.1908	10.2786	6.8121	13.5939	10.0082	2.82155	4.40625	1	3.43415	0.98872
1.29003	6.5391	3.4237	8.8884	6.5594	2.3683	3.49256	2	0.39435	0.10714
1.38927	3.1727	1.8299	4.2474	1.7005	4.55208	0.10851	2.66667	0.61458	0
1.4885	0.0949	1.2749	0.7424	0.0409	2.48562	2.16704	1.33333	0	0
1.58773	0.1246	0.0056	0.1499	2.0219	0.8817	2.19903	0.33333	1.36682	0
1.68697	0.2796	0.1209	0	2.4327	0.68192	4.36607	0.33333	0.6622	0.92076
1.7862	1.0011	0	0	1.0513	0.86458	2.21726	0	0	1.72917
1.88543	0.8583	2.0227	0	0.1	0.06287	2.21205	0	0.42374	0.27083
1.98467	1.7841	2.0799	0.0919	0.0353	0.45945	3.46776	0	0.31176	0.9189
2.0839	2.5156	3.3672	0	1.4766	0.08333	1.4375	0	1.00781	1.24132

## Sheet: RKO-3-RFP
distance	puncta 1	puncta 2	puncta 3	puncta 4	puncta 5	puncta 6	puncta 7
0	0.8385	0.5208	4.6979	3.9375	3.0087	0	1.5
0.09923	1.2473	0	0.1721	3.4591	5.0679	0	3.2124
0.19847	3.2111	0	0	1.9566	13.3568	1.2067	0
0.2977	0.1682	0	0	1.184	15.1355	1.1633	0
0.39693	1.5565	0	0	0.8826	4.3657	0.3376	0
0.49617	1.6954	0	1.3477	2.1121	1.6726	0	4.2518
0.5954	2.5253	0	6.0387	7.8542	2.7187	0	12.7177
0.69463	2.4444	4.8003	12.0347	17.1412	18.2905	1.679	29.7407
0.79387	11.4973	15.0613	21.3083	34.9189	30.9682	20.2765	51.1173
0.8931	22.467	27.1473	29.5913	40.0826	50.1225	27.339	55.0238
0.99233	25.3135	29.7414	31.069	45.1316	52.1104	29.7856	58.1364
1.09157	25.9583	20.7252	29.3626	28.3202	61.6761	29.5311	46.1641
1.1908	24.4918	11.6049	17.7403	25.6012	51.7879	18.2857	40.4286
1.29003	13.1957	3.4977	9.2949	5.371	35.9882	10.7487	36.4258
1.38927	4.4635	1.353	8.1528	3.1163	8.3646	2.6914	19.1975
1.4885	2.2813	1.308	1.3579	1.2562	0.7267	0	4.2483
1.58773	4.1205	0.0532	0	1.6997	2.9237	0	3.4436
1.68697	5.1703	0.7812	0	0.3891	8.3087	0	4.9646
1.7862	3.4648	1.0722	0.5677	0.0245	2.8757	0.0023	2.1735
1.88543	1.2485	0.6936	7.7175	3.2147	14.0015	0	1.5588
1.98467	0	0	2.0697	1.7555	8.8539	1.6704	5.9536
2.0839	0.8594	0	0	0.651	8.0521	4	2.1111

## Sheet: RKO-3-GFP
distance	puncta 1	puncta 2	puncta 3	puncta 4	puncta 5	puncta 6	puncta 7
0	1.11804	0	0	0.59897	0.17361	0.2222	0.1667
0.09923	0	1.1539	0	0.64799	0.04003	1.9054	0
0.19847	0	0.5845	0	0.79192	6.87326	0.1796	0.1532
0.2977	0.03347	0	0	0.27406	7.2381	0	1.7664
0.39693	0.51885	0	0	0.35507	5.95676	0	0.126
0.49617	0.03356	0	0	0.79737	2.47842	0	1.8124
0.5954	0.85292	0.404	0.8147	0.4633	1.10888	0	5.5034
0.69463	2.40798	0.3964	2.9288	3.1956	0.12384	1.679	13.784
0.79387	4.86566	0.4654	5.7386	8.39186	0.55853	4.8774	19.6644
0.8931	5.82192	3.9896	13.6138	6.88244	0.54787	8.9172	27.8878
0.99233	3.75	10.3937	20.2622	4.77687	2.79547	10.2862	27.4636
1.09157	5.40691	12.9216	19.5563	1.89459	5.39682	9.2953	28.3844
1.1908	6.75074	11.5022	12.3423	3.54117	5.99628	10.1463	29.034
1.29003	6.13517	4.9549	6.4593	0.62765	5.55415	4.5112	24.3127
1.38927	5.28646	0.9653	3.0399	0.95139	2.44097	1.4444	16.4012
1.4885	4.38144	0.218	0.5818	0.7309	0.61533	0.0782	9.034
1.58773	1.53893	0.3319	1.6265	0.02877	0.21123	0.4578	4.9119
1.68697	0.58333	0	0.8993	0	0.42609	0.5719	3.3996
1.7862	0.58333	0	0.7589	0	0.85118	0.8832	3.0034
1.88543	0.12575	0	1.0823	0	2.1966	0.225	0.1796
1.98467	0	0	0.4221	0.00273	2.55604	0.1052	2.1422
2.0839	0	0	0.3559	0.30382	2.34898	0.3333	1.1111

## Sheet: RKO-4-RFP
distance	puncta 1	puncta 2	puncta 3	puncta 4	puncta 5	puncta 6	puncta 7	puncta 8	puncta 9	puncta 10	puncta 11	puncta 12	puncta 13	puncta 14	puncta 15	puncta 16	puncta 17	puncta 18	puncta 19	puncta 20	puncta 21	puncta 22	puncta 23	puncta 24	puncta 25	puncta 26	puncta 27	puncta 28	puncta 29
0	1.75	0.8438	0.0469	1.5234	1.0069	0	0.3125	0	0	2.625	0	0	0	0	0.125	0.1562	0.875	2.5312	0	0	0.0938	0.1562	5.0938	0.0625	0	0.75	3	0.4375	2.4375
0.09923	0.5794	1.0536	2.7679	1.7722	0.0518	0	0.977	0	0	1.0714	0.0553	0	0.0017	0.1019	1.2148	1.3512	4.8698	3.2188	0	1.2234	1.5364	0.4694	2.0529	0.4777	0	0	1.623	0.9345	2.1433
0.19847	0	4.8144	5.0861	0	0	0	0.2857	0	0.0574	10.875	0	0	1.3946	2.2031	4.5899	1.8565	4.9274	4.8899	0	0.8866	0.0026	2.0644	0.1918	0.546	0	0	2.3114	0.994	3.3481
0.2977	0.4807	2.6862	3.7672	0	0	0	0.2857	0	0.7666	3.7857	0.4209	0.0845	0.0587	1.1763	5.1276	0.044	0.1454	3.125	0	3.2755	1.8495	0.0746	1.0631	0.8342	2.993	0	0	0.8214	2.9627
0.39693	1.0973	0.0344	0.4938	0.1602	0.768	0	1.7866	0.2338	0.0421	0.1071	0.8699	0.0464	5.7143	5.4663	3.0587	0.2679	0.5444	6.4256	0	1.0408	0.8886	0.5942	0.389	1.5508	0.4792	0	0	1.1696	0.7776
0.49617	0.9212	2.2959	2.7798	0.8681	3.9204	0	1.2296	0.3082	0	0.8393	2.3237	0.2216	0.3571	2.622	4.9648	3.6937	0.2425	7.9479	1.7959	0.9297	1.5317	0.1048	0	2.262	1.7499	0	0	1.7411	0.1095
0.5954	4.8469	0.2966	4.6739	0.0005	6.1565	0	2.801	3.8571	2.8431	6.1964	8.4898	0.1234	0.5306	1.4732	3.662	4.1269	0	1.9554	10.2054	0.1633	6.1237	0.2583	0	5.5778	6.6276	0.257	0	1.3839	0
0.69463	10.6019	8.625	5.8125	6.3438	11.7448	1.7083	2.75	11.3333	4.875	12.25	8.3333	2.9844	2.7917	0.4965	0.7917	1.1979	0	4.7396	11.9167	5.2778	8	3.4896	0	12.9444	20.7431	0.1875	0	3.7083	2.8542
0.79387	13.7568	15.5325	3.4841	10.4947	10.7803	9.0208	7.6935	13.9447	10.7959	10.625	9.9586	4.7063	4.898	0.9737	8.2527	15.4573	4.0109	10.7932	10.9537	8.9751	14.5948	10.1418	1.4101	24.9793	21.6069	6.3814	9.7328	11.5149	13.586
0.8931	17.6497	21.1122	8.3068	12.3984	11.288	15.5312	11.9184	6.4758	17.639	16.875	13.551	8.9866	6.9439	0.4955	23.1148	17.1307	9.2742	19.0938	16.2526	9.5714	19.7468	12.0478	11.2366	33.3801	32.5242	15.5899	25.5306	19.3571	26.7006
0.99233	19.3503	26.632	29.5847	19.335	19.8573	17.9688	17.4413	9.3665	23.4413	17.4821	15.4093	14.0358	10.9864	3.1054	13.8591	19.5986	27.8332	29.1518	20.9111	15.2132	22.8714	15.5833	22.6667	44.5458	47.1395	19.8731	38.7855	24.2024	31.697
1.09157	18.2642	27.7704	12.4592	18.7336	18.1131	15.6562	13.5774	10.6412	22.7921	16.6071	16.9558	13.5488	10.6437	10.9308	6.3204	11.5391	8.7939	21.0685	14.9052	20.2789	14.0757	14.1905	22.3214	51.5556	44.2586	17.4913	35.0726	28.2946	29.094
1.1908	12.9881	21.7915	13.5657	10.5847	7.6348	14.2188	14.6467	2.7908	14.4987	3.3571	15.0714	5.9263	17.3878	10.596	12.8807	7.9445	0.4936	15.3348	14.7997	21.2245	7.0332	4.3412	11.4758	39.8603	36.0115	13.5829	26.1894	20.6964	25.7634
1.29003	8.4923	16.0459	8.6255	5.3878	4.8979	10.7083	16.2389	1.1756	8.514	0	14.8163	3.1449	3.3299	1.2473	0.3869	1.0149	0.9684	7.3869	6.2772	14.695	3.5829	1.7266	1.5991	16.056	15.6583	8.4783	9.8724	9.6756	21.8884
1.38927	4.0278	7.6875	8.1328	2.5703	6.1944	4.2396	7.9792	0.7917	0.5625	0.25	12.2917	1.7917	8.053e-14	4.5955	0	0.2604	1.6875	5.9583	2.8125	4.4444	1.3646	0.0521	0.0521	10.191	2.7153	0.875	3.5972	6.3542	9.4896
1.4885	0.6236	6.9656	4.3575	0.5856	3.9458	5.5312	3.8776	0.463	0	0	4.1327	3.0064	3.051	0.0848	0	0	5.0383	1.1518	0.0689	1.2041	0.0478	0	0.155	2.6403	0.0478	0.0287	1.9643	1.5804	5.4149
1.58773	2.8023	2.1524	3.4592	1.1771	0.5562	1.2604	2.0098	2.2942	0	0	1.2174	0	2.7347	0.1761	1.4129	1.1244	3.4464	0.25	0.7015	2.254	0.3452	0.2774	0	0.1396	0.2027	0	6.2831	0	6.7068
1.68697	3.3776	0.0459	0.5998	1.0941	0	0.9479	0.4949	4.5952	0	0	1.0329	0.0929	0.9898	0.1939	0.1207	1.5287	1.0405	0.9702	0	2.5828	0.7738	0.5665	0	1.2183	1.5969	0	3.8929	4.878	1.6964
1.7862	0.966	0	4.0035	0	0	0.4688	2.6403	1.852	1.6403	0	1.3852	0.1786	1.8673	0.1138	0	1.2908	1.2679	0.6027	0	1.5102	0	0.0784	0	2.2685	0.9987	0.3667	2.2321	5.2054	8.3036
1.88543	0.5724	0	4.3445	0	0	0	3.3741	2.3712	2.1556	0.3393	1.0592	2.3076	6.4056	0	1.7655	4.5933	2.4702	0	0.3759	2.6927	0	0.794	0	0.976	0	0.2651	0.1406	0.0208	2.9988
1.98467	1.2857	1.1441	3.0287	0	0	0	3.1607	0.0978	1.3431	0.9286	0	4.5011	5.7891	0	1.8221	2.5895	0.7633	0	0.3031	3.39	0.5659	0.0444	0.4705	0.4673	1.3329	0	0.522	0.1637	0
2.0839	2.6111	0.5	7.2734	0	0	0	5	0.5	10.0625	9.5	0.75	0.875	4.125	0.2344	6.0938	1.75	0.6875	0.5	2.6875	1	0.0312	0	0.75	0.4375	1.875	0	1	1.875	0.1406

## Sheet: RKO-4-GFP
distance	puncta 1	puncta 2	puncta 3	puncta 4	puncta 5	puncta 6	puncta 7	puncta 8	puncta 9	puncta 10	puncta 11	puncta 12	puncta 13	puncta 14	puncta 15	puncta 16	puncta 17	puncta 18	puncta 19	puncta 20	puncta 21	puncta 22	puncta 23	puncta 24	puncta 25	puncta 26	puncta 27	puncta 28	puncta 29
0	2.5	1.96875	1.35938	0	0.41319	0.09375	0.3125	0	0.375	0	0	0.21875	1	0.54688	0.2188	0.5625	0.5	1.34375	2.1875	0	0	0.15625	0.2188	0	0	0.46875	0.46875	0.625	1.8125
0.09923	0.76984	0.73214	0.71333	0	0.5872	0	0.11054	0	0.10459	0	0	0.02923	0.0119	0	0.1804	0.76616	0.7381	0.02827	1.41029	0.0034	0.15434	0.13967	0	0	0.9762	0.11203	0.36848	1.03274	0.48214
0.19847	1.19671	2.13903	0.82669	0	0.41798	0	0	0	0	0.1607	0	0.76329	0.83673	0	1.6206	2.78465	0.04889	0.29911	0.55825	0	1.97683	0.29996	0	0	0.0476	0	1.54096	1	0.77976
0.2977	0.69728	0.46429	0.56218	0	0.16366	0	0	0	0	0.2679	0.08418	0.04879	0.23469	0	0.9203	1.0523	1.5574	0.11161	0	0.79592	0.67666	0.08227	0	1.2513	1.4426	0	0.10204	0.5	0
0.39693	0.25302	0.16071	0.96636	0	0.09825	0.11458	0	0	0	1.1071	1.48271	0	0.01361	0.10838	0.0549	0.11373	0.55244	0.73958	0	0.0771	0.22215	0	0	2.0895	0.8834	0	1.35728	0.05655	0.55113
0.49617	0.47279	0	1.86304	0.01052	0	0.40625	0	0	0	2.3214	1.85488	0	0.94048	0.57738	0.0647	1.53848	0.24249	0	0.07015	1.55215	0	1.0523	0	0.7506	0.8363	0	0.30385	0.08631	1.31781
0.5954	0.44161	0.45472	0	0	0.14463	0.15625	0.67219	0.30357	0.78444	3	3.16837	0.80517	0.46939	0.3683	1.1231	1.42666	0.86735	0	0	2.08163	0.48788	1.01148	0.0472	1.8099	1.7232	0.59311	0.12436	0.73214	2.16901
0.69463	0	1	0	1.20312	1.43229	0.95833	3.16667	1.4375	0.5625	0.75	4.51389	1.17708	0.04167	0	3.9479	0.4375	1.27778	0	0.0625	2.55556	1.39583	1.20833	1.8333	5.1944	7.4688	4.625	2.08333	2.35417	6.32812
0.79387	0.43254	0.55867	0	0.9544	0.09556	2.13542	4.87415	2.8852	1.22066	5.9643	6.93141	1.11692	0	1.28224	6.2715	0.80123	1.61635	0	1.02806	1.83673	1.08907	1.11586	3.5952	7.5647	7.264	8.65859	5.06548	1.79762	5.4611
0.8931	0.7568	2.89031	0	6.44531	1.1925	3.125	5.24745	4.66582	3.50638	8	7.16071	2.60714	2.04082	3.99107	3.963	0.87819	3.47066	0.23214	4.89541	2.02041	2.125	2.06888	9.6543	9.7691	9.1722	8.34566	4.55612	1.08929	5.80006
0.99233	0.33636	4.08418	0	9.00399	2.69055	2.21875	5.02764	4.55187	4.58291	11.7857	6.29422	3.34875	0.28912	4.72644	11.3706	1.09524	3.33872	3.36607	3.99235	4.33333	1.66263	1.04124	13.0974	11.6497	10.7102	9.83206	5.48214	2.3244	5.87117
1.09157	0.93821	3.4477	0.68702	8.84678	3.02374	2.51042	5.90731	5.10927	5.8074	12.2143	7.16468	4.02147	1.05527	5.3316	3.8647	0.9273	3.30584	2.38988	4.31378	2.03515	0.5557	0.23172	9.7158	10.0631	10.2988	5.21981	5.85147	2.38095	6.46482
1.1908	0.83503	2.70217	3.78651	9.28571	2.65047	1.5625	6.85332	1.31633	5.6824	9.375	5.7602	2.3361	0.89796	0.97321	5.2972	0.16645	1.92092	4.77679	4.9477	1.20408	0.82079	0	3.0159	9.8661	8.7372	3.21939	3.32334	1.61607	7.48214
1.29003	0.75076	1	3.3294	5.72672	0.83004	2.48958	4.16922	0	0.99872	3	3.44048	0.19696	2.4983	1.05531	2.2042	0.50702	0.20196	3.22173	1.93878	0.87982	0.24979	0.4139	1.3267	7.5676	4.052	0.69643	1.01247	1.47321	5.47024
1.38927	2.975e-14	1.1875	2.67188	1.46094	0.62674	1.5625	2.45833	5.329e-14	0.0625	0.875	2.18056	0.29167	0.5	0.06424	1.0521	0.36458	0.69444	1.54167	1.41667	0.44444	0	0.05208	1.8854	3.6944	0.7361	0	0.41319	0.70833	5.53646
1.4885	0.35374	1.64286	2.23709	0.18033	0.8006	1.59375	2.7449	0	1.42602	0.7679	1.7449	0.76786	0.17602	0	0.0536	1.42538	0.8176	1.95982	0.40561	0.10204	0	0	0.2264	0.801	0	0	0.16837	0	1.66486
1.58773	1.39059	0	1.02758	0.22178	0.2781	0.59375	3.26063	0	0.43622	0	1.2962	0	1.46939	0.42262	0	0.86841	0.35431	1.34821	0.07015	0.61905	0	0	0	1.0287	0	0	0.7719	0	0.6791
1.68697	0.04308	0.02806	1.50399	0.75654	0.14279	0.88542	2.34184	0.06165	0	0	1.161	0.04645	2.19813	0.25174	0.5162	0.45111	0	1.61458	0	1.85034	0	0	0	1.2567	0	0	0.98526	0	0.44483
1.7862	0.09184	0.96429	2.99283	0.63425	0.26485	0.5625	0.90689	0.1199	0	0.5536	1.10969	0.23565	1.02041	0	1.713	0.35778	0	1.25	0.0574	2.2449	0	0	0	0.5568	0	0	0.03189	0	0.57876
1.88543	0	0.64923	1.16358	0.00159	0.45369	0.39583	0.51531	0	0	2.0179	0.6199	2.75691	1.96939	0.13864	1.0976	0.09247	0	0.6503	0	1.60884	0	0	0	0.9817	0	0.31229	0.02494	0	0.4595
1.98467	0	0.05421	0.41789	0	0	0.59375	0.08291	0	0	1.2321	0.44529	2.3463	1.23129	0.37376	0.641	0	0	1.2619	0.24447	1.61678	0	0	0	0.4561	0.2962	0.79762	0	0.5	0
2.0839	0.61111	0.75	2.29688	0	0	0.4375	1.759e-13	0	0.1875	0.25	0.625	0.17188	0.25	0.23438	1.375	0	0	0.3125	0.0625	2.5	0	0	0	1.554e-14	0.6562	0.25	0	0.5625	0

## Sheet: RKO-5-RFP
distance	puncta 1	puncta 2	puncta 3	puncta 4	puncta 5	puncta 6	puncta 7	puncta 8	puncta 9	puncta 10	puncta 11	puncta 12	puncta 13	puncta 14	puncta 15	puncta 16
0	0	0	2.3594	2.29688	0	0.8438	0.4375	0.65625	0.625	1.3333	3.5	0.2222	0	0.5	3	0
0.09923	0	0.0246	1.1161	2.79018	0.06696	2.4493	2.196	1.94179	0.6726	2.8216	0.8798	0	0.46107	0.0782	4.19048	2.30537
0.19847	0.0201	0	0.096	0	1.73884	0.9011	1.5393	0.08929	0.514	1.3409	0.4165	0	1.04157	0.2608	1.34921	1.98035
0.2977	0.0826	0.1607	0.0781	0	1.79688	0.7583	0.2691	2.19643	0.2057	2.1837	0.0442	2.6463	0.95918	0.0442	4.35374	0.11338
0.39693	0.875	0.5246	1.8415	0	1.92857	0.3543	0.3396	0.53518	0.5199	0.2079	0	2.1909	0.12698	0	1.36054	7.19199
0.49617	1.0156	1.5536	1.4643	1.27232	1.8058	0.2655	1.1714	1.00181	0.4625	0	2.4611	0.1224	2.04308	0.5034	0.34921	2.49282
0.5954	2.6205	3.6875	0.2388	3.07589	1.29464	0.3447	0	0.55389	0.8543	2.3673	3.1224	5.2132	0.32653	2.7143	1.28571	2.80045
0.69463	2.375	3.375	0.3281	1.82812	3.51562	3.0417	0	1.71528	5.8889	3.2407	5	7.2593	0.77778	8.53e-14	1.77778	5.07407
0.79387	2.0625	4.5938	5.4732	1.89732	1.20312	6.7337	1.241	4.24709	12.982	3.4142	7.0907	6.6372	3.44747	2.5499	0.47619	3.92971
0.8931	7.5513	8.4442	7.4107	5.67188	4.72098	9.2746	6.8017	5.95057	14.1776	11.1054	10.4456	8.7982	5.10204	10.3095	5	0.72109
0.99233	10.5112	13.7121	7.7902	10.0022	6.57143	11.1264	11.3102	10.0193	14.697	5.1644	17.3594	7.4301	7.70673	11.7687	5.04989	0.48753
1.09157	8.8884	14.4018	11.8103	9.52232	9.28795	6.4343	9.1136	7.16213	9.6905	16.712	11.7642	11.8583	6.16931	11.2347	6.82766	0.28571
1.1908	5.4955	9.4107	8.2812	3.33705	3.9308	6.1451	8.7229	2.27105	4.8929	3.5884	6.0442	6.8367	2.72109	11.1565	8.83673	0.01814
1.29003	8.6674	6.7188	3.5134	3.57812	3.70536	1.0939	4.5385	1.50291	4.0503	4.876	2.6451	0.2343	1.81859	2.7279	1.10884	0
1.38927	3.4844	2.625	1.9688	0.4375	0.85938	1.9983	6.0938	0.31597	2.5226	7.6667	1.9444	0.5556	2.48148	1.0556	4.23e-13	0
1.4885	0.5156	0	0.1652	0	0	1.0641	1.7784	0.29273	1.236	4.0918	0.3673	0	1.97279	3.9388	0	0
1.58773	0.1205	0	0.2746	0	0.20312	0.1369	0	2.6869	0.5122	0.9837	0.1436	0	0	0.4558	0	0.18745
1.68697	0.6429	0	1.7366	0.15402	0.45312	0.5655	0.0483	3.96358	0.4061	0.5952	2.1731	0	0.02192	0.8469	6.12245	0.1285
1.7862	2.4129	0	0.7969	2.40179	0.67634	0.7334	0	2.31027	0.0622	0.8844	1.7687	1.288	0.46939	1.7755	3.60544	0
1.88543	0.4219	0.6339	0.029	0.74107	0.45759	2.1047	0.1036	2.26966	0	0.0359	0.0718	1.1315	0.28723	1.2925	0.38549	0.05669
1.98467	0.5156	0.7121	1.0156	1.58259	0.23438	0.5671	0.7634	0.23214	0.4583	0.0393	0	0	0	0.7494	1.79592	0.36281
2.0839	1.5312	1.9688	0.0469	1.5625	0.23438	1.2188	0.0469	3.1875	1.75	2	0	9.47e-14	0	0.8333	3	1.66667

## Sheet: RKO-5-GFP
distance	puncta 1	puncta 2	puncta 3	puncta 4	puncta 5	puncta 6	puncta 7	puncta 8	puncta 9	puncta 10	puncta 11	puncta 12	puncta 13	puncta 14	puncta 15	puncta 16
0	0.32812	0	1.17188	0.32812	0	0	0.23438	0.09375	0.07812	0.66667	0.16667	0	0	0	2.3333	0.33333
0.09923	0	0.10045	0.90402	0.44643	0.02009	0.90614	0.69933	0.18902	0.55651	0	0.0189	0	0.23054	0	1.7959	0.01512
0.19847	0	1.35714	0	0	0.54911	0.64105	0.14821	0.6988	0.01577	0	0.87642	0.97279	0.52079	0	0.2313	0
0.2977	0.08482	0.89062	0	0	1.875	0	0.75829	0.00478	0.79432	0	0.15646	1.91837	0.02721	0	1.5238	0.68934
0.39693	0	1.48438	0.2567	0.22098	1.02455	0	0.02066	0	0.59393	0.98262	0.8254	1.35903	0.87302	0.17007	1.3605	0.11489
0.49617	0	0.48214	0.46875	0.73214	2.15179	0	1.02739	1.33574	0.361	0.07181	1.53212	1.88209	0.80952	0.09637	0	0
0.5954	0	0.3683	2.60268	0.05357	1.79911	0.49458	0.91071	0.6604	1.66358	0	0.95918	4.04195	0.91837	0.47959	0.2245	1.31066
0.69463	0	0.65625	0.625	0.46875	0.21875	0.32465	0.19965	0.36285	0.06771	1.55556	1.74074	5.64815	1.51852	1.16667	1.5556	1.07407
0.79387	0	1.31473	0.37946	0.26116	0.34375	0	0.12645	0.37043	2.23214	3.47921	2.95238	6.00794	1.90476	2.77438	5.8458	1.71051
0.8931	0	3.10714	2.33259	0.26116	0.32366	0.03731	0.83929	0.18591	2.95217	3.89456	5.23129	5.5805	2.04082	2.62245	6.6735	2.2381
0.99233	0.88839	3.03571	1.55134	2.41071	0.43527	0	3.25911	0.51261	4.29762	5.98564	6.39683	2.97657	2.26002	2.26531	11.7506	5.09146
1.09157	0.96429	3.14732	0.95759	1.29464	1.60938	0	5.91142	1.41351	5.03763	5.43008	5.60317	1.69728	1.41043	2.14286	4.9728	4.88587
1.1908	0.89286	3.56473	1.60268	1.59598	0.18527	0.01052	4.89286	1.97736	4.10682	1.73129	3.87075	1.32653	0.63946	1.37415	4.2993	2.68481
1.29003	0.65402	2.79018	0.4933	0.26562	0.625	0.24695	3.48214	0	0.73214	1.85299	1.25397	0.0155	1.53137	1.72449	5.5374	0.78005
1.38927	0.79688	0.625	0.04688	0	0.625	0	1.375	0	0.87847	0.44444	0.09259	0.44444	1.11111	2.11111	0.6667	0.14815
1.4885	1.5067	0	0.82812	1.22321	0.48438	0.01435	0.58929	0	1.33642	0	0.52041	0.00567	0.54422	1	0	0
1.58773	1.42634	0	0.10045	0.33482	0.70536	0	0	0	1.28603	0	0	0	0	1.10884	0	0
1.68697	1.77902	0	0	0.125	1.02455	0.35679	0	0.56548	0.06548	0.10393	0.38246	0	0	0.79025	0	0
1.7862	0.72545	0	0.01116	0.875	0	1.43814	0	1.62915	0.9544	0.88435	2.65646	0.1542	0.30612	0	0.7619	0
1.88543	0	0	0.67188	0.375	0.23438	0.01665	0	1.03986	0.52976	0.0359	0.61187	1.10469	0.28723	0.77551	0.2698	0
1.98467	0	0.11384	0.54241	0	0.1183	0.77671	0	1.1041	0.78873	0	0.22033	1.12245	0	0.00567	1.1973	0
2.0839	0	1.21875	0.125	0	0.46875	0.46875	0	0.90625	1.59375	0	0.16667	2.842e-14	0	0	2.6667	0.33333

[truncated: 10 more sheets: RKO_Dox_1_RFP, RKO_Dox_1_GFP, RKO_Dox_2_RFP, RKO_Dox_2_GFP, RKO_Dox_3_RFP,  RKO_Dox_3_GFP, RKO_Dox_4_RFP, RKO_Dox_4_GFP, RKO_Dox_5_RFP, RKO_Dox_5_GFP]
