# Supplementary material for: Dyskerin Downregulation Can Induce ER Stress and Promote Autophagy via AKT-mTOR Signaling Deregulation
Source: Biomedicines. 2022 May 8;10(5):1092. doi: 10.3390/biomedicines10051092 (PMC9138296; doi:10.3390/biomedicines10051092)
Supplement: Supplementary file 1 [file biomedicines-10-01092-s001.zip › Table S2.xlsx]

## Sheet: HEK-1-RFP
distance	puncta 1	puncta 2	puncta 3	puncta 4	puncta 5	puncta 6	puncta 7	puncta 8	puncta 9	puncta 10	puncta 11	puncta 12	puncta 13	puncta 14	puncta 15	puncta 16	puncta 17	puncta 18	puncta 19	puncta 20	puncta 21	puncta 22	puncta 23	puncta 24	puncta 25	puncta 26	puncta 27	puncta 28	puncta 29	puncta 30	puncta 31	puncta 32	puncta 33	puncta 34	puncta 35	puncta 36	puncta 37	puncta 38	puncta 39	puncta 40	puncta 41	puncta 42	puncta 43	puncta 44	puncta 45	puncta 46	puncta 47	puncta 48	puncta 49
0	0	0	0.22222	0.3333	1.55556	1.5556	4.263e-14	3	0	0.4444	0	1	0	1.6667	0	0	0	0	0	0	0	0.1389	0.0833	0.9167	0	0.8333	0.25	0	0.5556	0.55556	4.66667	0	1.66667	0	2.2222	0.2222	1.3333	0.4444	0	0.9722	2.4444	2	0.3333	0.33333	1.6667	2.8333	0.13889	0.1111	0
0.09923	0.0203	1.4903	0.01461	0	1.0834	0.0781	0.52104	0.8891	0	1.4762	2.1093	0.3889	0.51808	0	0.8325	0.8605	0	0.30688	0	0	0	0.6693	0	0.3367	0	0.0845	0.0153	0	2.1611	0.56689	1.69552	0	0.87302	0.4021	1.9577	0	0	0.6138	3.9259	1.6975	2.8748	1.5591	1.8896	3.14273	2.7132	1.1187	0	0	0
0.19847	0.2222	1.6552	0	0	0.04686	0.9665	0	1.1008	0	0.7874	1.4938	1.0344	1.16182	0	0.1993	0.5238	0.2358	1.68254	0	0	0	0.754	0.2016	0	0	0.0094	0	0	0.826	0	2.73041	0.19577	2.256e-15	0.3915	3.7619	1.5344	0.7619	0	4.6032	1.9409	0.8763	2.0605	0.5268	2.94596	0.3144	0.0524	0	0	0
0.2977	0.2619	0.81746	0.40816	0.2721	0.35374	1.8776	0	0.898	1.0204	0	0	0.6349	0.09921	0	4.9841	0	0.3605	2.03175	0.5	0	0	0.7778	0	0	0	0.6922	0	0.0952	2.6531	0	2.21429	1.28571	0.28571	0	0.8095	2.6667	0.2381	0	1.1905	0.5833	0	0.0408	0.3401	1.59184	0.1247	0	0.01871	0	0
0.39693	0.2302	0.49295	0.04334	0	2.72714	0.768	0	0.7024	3.8488	0	0.3272	0	0.58686	0.0353	4.7646	0	1.2441	0.31746	0	0	1.9441	0.6151	1.85	0	0	0.1808	0	0.9206	0.5583	0.0839	0.96158	3.55026	2.887e-14	0	0.3386	1.1534	0	0	4.0212	0.269	0.131	2.7556	0.3187	3.07911	0	0	0.42013	0	0
0.49617	1.6287	1.77866	1.10003	0	1.34996	0.773	0	2.1429	0.2424	1.1691	0.8395	0	0.19885	0	3.1085	0	2.0431	0.79365	3.5	0.0446	0.6652	0.1667	1.0382	0	0	1.1669	0.0935	1.328	0.559	0.16515	0.42731	0.65608	0.60317	0.0423	0	0.2011	0.6349	0.2116	2.6667	3.8995	0.3651	1.9038	1.2698	0.21214	2.909	0	1.39185	4.013	0.2538
0.5954	5.0635	1.20635	1.09524	0.2993	0.97959	0.3855	0.43084	2.6417	2.0272	0.7483	4.0952	3.8492	1.50794	0.3095	1.2857	0.1956	2.7506	0.65079	0	0.8571	0	4.3095	4.4694	0	0.3277	5.6791	3.0306	2.0317	0.0074	0.05442	0.14172	1.25397	1.80952	2.6825	0.6032	0.3016	0	0.6667	5.3968	4.4881	0.1723	1.7483	1.8095	3.21882	2.9524	0	1.61565	3.8112	0.8112
0.69463	9.6358	0.85185	4.14815	0.4691	4.23457	2.2716	3.53086	6.963	9.6296	0	8.5062	6.5741	6.50617	3.4753	6.2531	3.9167	4.1111	3.81481	2.5	9.037	1	10.9537	7.2778	0.5	2.8673	5.0556	6.6667	3.8889	1.8889	2.05556	1.24074	1.96296	6.632e-14	5.4074	4.4074	2.4444	3.6667	1.8889	12.5556	3.7623	0.5926	4.8642	0.9877	6.08025	3.8951	5.9506	4.69136	0.9938	3.0648
0.79387	13.1058	8.21869	2.7619	5.1948	3.60393	4.1272	4.62358	12.3794	12.0612	3.7753	4.8263	10.2751	8.16667	7.4965	16.2822	10.8759	7.5261	8.34921	2.5	15.0741	3.8881	16.4325	10.9539	3.2721	8.7471	11.3505	9.8997	6.3175	7.9848	6.87982	8.70232	0.46561	2.95238	4.1693	13.3439	6.8466	7.0159	5.3122	11.3333	12.9722	3.9793	7.2842	1.3636	9.17095	7.2261	17.4381	6.69948	8.3329	10.2298
0.8931	23.1667	14	2.41497	7.1088	2.79819	6.6077	9.02041	13.6599	20.8707	12.0113	13.7857	11	8.46429	12.8571	18.127	16.8832	13.1905	9.66667	11.5	21	8.2313	29.496	17.5686	7.585	12.9609	16.0737	15.3469	11.3651	8.7069	6.37188	9.41156	2.28571	9.04762	9.7619	22.5238	7.3175	14.1905	10.9524	11.4444	21.0437	10.7483	9.9229	3.5737	8.06916	12.449	22.5102	9.01361	10.9609	14.4683
0.99233	27.925	9.68166	6.0514	11.2897	1.24465	7.1945	9.90905	12.9672	19.287	19.1129	12.1914	11.045	6.37037	13.8448	18.2513	18.1888	12.3386	9.18519	13.5	32.7649	13.1481	30.3929	20.9163	7.5408	17.3209	21.3866	17.0561	12.6984	14.1959	9.89909	7.56412	7.18518	10	13.9788	27.9577	10.4497	16.8254	14.1958	9.6667	29.843	17.1476	12.8377	16.6193	6.31607	16.7451	24.888	6.89997	9.2942	24.2113
1.09157	22.9947	4.44092	6.87302	17.102	0.78433	10.3767	8.00101	10.9609	17.9642	22.3376	11.9885	7.4127	6.91975	10.2954	11.545	13.1134	12.3673	5.33862	15.5	20.9539	23.873	30.0159	17.1914	10.7364	17.075	21.4407	15.0561	14.7884	15.6142	7.49773	6.01209	8.8836	3.25397	10.7566	21.418	14.6085	12.0159	12.0106	4.4815	26.9832	13.5026	11.6621	10.804	3.03993	2.6135	24.7682	2.4646	5.4921	19.5094
1.1908	10.9048	6.57937	8.73469	10.5465	2.9932	9.9592	5.00907	9.5306	10.449	13.8095	10.7381	3.127	3.69444	2.881	11.1825	6.7194	7.8277	6	0	15.7823	12.6327	24.5278	7.3152	9.9354	15.4626	13.665	14.9337	12.1429	3.0612	1.86621	3.21429	6.44444	14	9.2698	17.1905	16.1429	4.9524	4.0794	1.381	16.7857	12.7959	11.7823	7.7347	3.58163	0.0862	20.0023	1.4881	0.5811	8.4643
1.29003	3.4136	2.59788	5.64701	7.4192	2.42479	6.9441	2.77753	10.4827	8.6339	6.3293	9.8078	2.9233	4.37257	1.0732	7.1596	4.5272	4.8571	0.04233	5	11.2396	1.6039	17.0185	1.8016	6.0204	7.9241	4.9212	5.5799	7.4444	1.9089	2.61678	1.20005	2.27513	6.55556	0.9101	8.9683	10.164	0	0.6667	0.2328	11.216	2.3275	6.5644	2.1214	0	0	5.9669	1.19715	0.0261	1.2788
1.38927	0	0.7963	0.61728	3.9877	0.69136	5.358	0.33333	6.9506	9.6049	6.4691	5.2654	0.1111	2.96914	0	7.9815	0	0.6667	0	0	5	0.8148	8.9722	2.037	1.6667	3.3488	0.6481	1.6667	1.8519	1.1543	0.2963	0.18519	1.18519	3.66667	1.1852	5.1111	9.5185	0.4444	0	0	8.8272	0.1605	6.0864	0.1235	0	0	1.2654	0.16975	0.6821	0
1.4885	0	0.1746	0	2.483	0.08163	4.0113	1.85034	1.839	4.1701	4.7959	1	0	1.13889	0.3254	2	0	2.737	0.06349	5	0.1905	1.2517	3.0119	0	0.0935	2.6134	0	0.1276	0	0.3022	0.13265	0	2.4127	0.47619	2.4127	4.1111	7.2222	0	0	0.5079	11.2738	0.1701	5.3197	0	0	0	0.3265	0.95408	0	0.3566
1.58773	0	0	0	4.9322	1.11061	0.3867	0.16427	1.1885	0.6286	0.3873	4.8122	0	0.66358	0.3034	0.4444	0	1.4452	0.35979	0	0	0	0	0	0.8622	0.3052	0	0	0	2.5356	0.54875	0.69413	0	1.03175	0	3.9259	2.3122	2.2698	0.2116	0.3228	4.821	0.1915	4.2882	0.967	0.47518	0	2.7947	2.19041	0.0395	0.8175
1.68697	0	0.25661	0	1.8191	0.35122	0.5999	1.31872	0	0.0622	0.3709	0.3598	0	0.08157	0.522	0	0.0011	0.0136	1.26455	2.5	0	0	0	0	0	0.011	0	0	0.1693	0.9621	0	0.21555	0.16931	2.346e-14	0.3386	0.5238	1.3915	0	0.5608	0	1.1795	0	4.0237	1.5198	0.03049	0	2.033	2.49055	0.5174	0.8544
1.7862	1.543e-13	2.233e-13	0	1.449	1.54649	0.7256	1.18367	0.0136	1.9955	1.3787	0	0	0	0.619	0	0.6043	0.8707	2.28571	0	0	0	0	0	0	0.3741	0	0.199	1.3333	0.1559	0.11791	0	0.47619	0.61905	0.9524	0.7143	1.9048	1.9048	0.0317	0	3.0754	0	0.737	0.059	0.61678	1.7925	0.6463	2.13662	3.161	0.9904
1.88543	0.9268	3.49471	0.76594	3.1968	3.12698	0.8579	1.4132	0.2973	3.1368	0	0	0	0	0	0	0.085	0.1512	1.00529	0	0	1.8587	0.0556	0	1.1276	0.9921	0.1899	0.352	1.746	0.0035	2.17007	0.02545	0	7.038e-14	0.3069	2.7249	1.2963	0.5079	0	0	0	0	4.3903	1.6951	0.22651	4.66	1.4985	1.43109	4.1988	1.8571
1.98467	3.5961	2.71869	0	0.1008	2.9607	1.4089	1.04258	0.0484	5.0116	0.0534	0.1605	0	0	1.3792	0	0.1049	0.1066	0	0	0	4.6961	0.6071	0	0.0935	4.406	1.2691	0.0765	0.0423	2.3295	0.19161	0.02885	0	1.2381	0.9206	3.6085	0.5291	0.5397	1.4392	0	0	0	1.4429	0.9206	0	2.8893	0.0743	1.95887	0.2841	5.9703
2.0839	2.6667	0.33333	0	0	2.22222	2	1	1	3	1.3333	0	0	0	3.6667	0.3333	0	0	0.44444	0	0	6	3.6389	0.4167	0	2.3333	1.3333	1.75	0.3333	4.75	0.05556	0.83333	0	4.974e-13	1.6667	8.527e-13	5.684e-14	0.6667	1.8889	2.6667	0	0	0.6667	6.632e-14	0	3.5	0	1.75	0.9722	9
[truncated: 63 more columns]

## Sheet: HEK-1-GFP
distance	puncta 1	puncta 2	puncta 3	puncta 4	puncta 5	puncta 6	puncta 7	puncta 8	puncta 9	puncta 10	puncta 11	puncta 12	puncta 13	puncta 14	puncta 15	puncta 16	puncta 17	puncta 18	puncta 19	puncta 20	puncta 21	puncta 22	puncta 23	puncta 24	puncta 25	puncta 26	puncta 27	puncta 28	puncta 29	puncta 30	puncta 31	puncta 32	puncta 33	puncta 34	puncta 35	puncta 36	puncta 37	puncta 38	puncta 39	puncta 40	puncta 41	puncta 42	puncta 43	puncta 44	puncta 45	puncta 46	puncta 47	puncta 48	puncta 49
0	0	0	2.6667	0	3.3333	0.4444	0	0	0.3333	3.2222	0	1	0.5	0	0	1.58333	0.3333	0	0	0	0.6667	0.6944	0.44444	0.4167	0	0.2778	0	0.2222	0.8333	2.2222	3	1	2.3333	12	0.4444	1.77778	9	0	2.2222	1.2778	0	4.7778	0.4444	1.8889	2.1667	1.6667	0.0556	3.1667	0
0.09923	0.0608	0.5732	0.0438	0	1.3091	1.0154	0	0.6515	1.4643	6.0358	0	1.4762	0.3898	0	1.5441	1.76531	0.1965	0	2	0.1119	0.0892	0.623	1.71977	0.1684	0	0	0	0.7302	2.506	0	1.5505	2.1376	4.4921	0.1376	0.5079	2.12169	0.46032	0	0.709	0.1257	1.285	2.3167	0.3341	1.0009	1.5621	2.8575	0.1687	0.8038	0
0.19847	0.5344	1.0406	0	0	0.0585	4.3608	0	0.2583	3.4127	3.5435	0	2.3386	0	0	0.5741	0.57993	0	0	5.5	0.4324	1.6833	0.2897	1.68764	0.0561	0	0	0	0	0.4749	0	3.3506	0	3.6825	0.1376	0.2646	6.44444	4.50794	0	0	0.9669	2.6856	0.1184	1.5067	1.8604	0	2.189	0	0.0161	0.2803
0.2977	0	0	0	0	0.2948	3.8776	0.737	1.1973	4.3197	0.2449	0	0	0.2024	0	5.1984	0	0.4354	0	7	1.7415	0.7755	1.8452	0.01871	0	0	2.0765	0	0.4286	2.4541	0	2.2517	0	3.4286	1.3016	2.1429	4.38095	0	0.6349	0	8.4048	1.4286	0.5442	0.6599	3.7959	0.7653	0	0.4184	0.86	3.4898
0.39693	0.1279	2.7549	0	0	0	5.0811	1.1716	1.286	2.3875	1.7133	0	0	0.0617	0	5.1076	0.59694	4.1648	0.4233	0.5	0.5321	0.4618	0.2183	1.09316	0	0	0.5425	0	4	0.3506	5.9671	0.2356	0	1.123e-13	0.8148	3.5556	1.85185	3.36508	1.1217	2.0317	4.7324	3.639	0.0305	0	2.8333	2.48	0.0118	3.5059	0.0942	9.4951
0.49617	0.4718	2.5705	0.0746	0	0	5.8317	0.7302	0.5724	0.2784	1.1325	0.5529	0	0	0.9039	3.1508	1.44558	2.0272	3.582	1	0	1.5299	2.877	0.96844	0	0	0	0	4.6349	0.0317	3.2385	0	0	5.1905	0.0106	0.8042	1.37037	1	0	5.3439	3.0891	1.7992	0	1.9068	0.1255	0.0107	0	6.4027	0	4.2785
0.5954	3.1984	3.9683	1.2336	1.9048	0.6531	3.1633	1.3855	3.1247	1.0884	0	2.6667	0	0.7738	0.4603	3.2143	2.28685	3.3469	7.8571	3.5	0	2.2041	3.3452	0	0	1.5516	0.8787	1.6531	4.381	3.9048	3.4422	0	0.3175	5.955e-14	0.1587	0.9206	2.85714	0	0	13.7937	5.3452	4.7914	1.034	0.8571	0.0578	0.6803	0	0	0	0
0.69463	10.9938	7.5309	4.7284	6.5802	1.6173	6.321	5.1975	4.0617	1.6173	0	1.9074	0.963	0.1574	0.2654	10.1914	6.5	8.8148	6.8148	0	2.963	0	4.537	1.42593	0	7.2006	1	2.75	2.4444	5.679	4.5	1.0864	1.1852	1.7778	1.1111	7.6296	3.88889	1.88889	2.8889	26	12.6914	3.4321	0.4938	0	0.8951	0.4691	4.7346	0	0	0.9722
0.79387	9.2795	9.5494	11.9602	13.9929	0.647	10.0237	10.1595	5.7596	5.5739	4.8476	5.836	5.3757	15.1424	1.9189	30.6958	5.90873	13.9819	10.1376	5.5	17.8541	0	7.5556	3.0565	5.6871	20.3885	5.1427	6.9966	5.5767	2.6623	4.8345	2.3873	2	5.3651	5.9312	26.2646	4.92593	2.95238	14.6296	29.2646	25.2751	15.4951	2.2323	0.7092	3.0901	4.5031	19.7754	4.7777	13.071	6.4454
0.8931	10.1429	8.0714	22.8367	24.1156	9.8005	17.356	15.4898	17.2177	17.6893	19.8458	11.0238	13.5952	18.3214	17.2143	39.7063	6.38492	18.6122	19.9524	10.5	31.3673	2.932	9	8.26984	12.5986	32.2449	20.9796	7.8827	11.2222	6.4983	8.3141	10.966	8.7143	18.0476	18.8571	45.2222	5.65079	0.80952	23.381	21.7619	38.4246	20.2562	8.424	5.1655	6.6168	9.9796	29.5646	17.1327	19.9768	18.0045
0.99233	10.1376	23.5573	29.8284	26.5619	17.4575	22.8015	14.196	22.5417	21.0146	30.7395	10.5556	15.209	17.4731	18.6023	39.9497	10.4235	21.1746	22.4021	22	38.8632	14.1504	18.4907	7.43159	10.199	25.8968	31.6372	12.7398	19.2857	9.8304	16.5249	13.7657	13.8995	21.381	26.4762	55.6349	0	6.5873	23.2804	15.6984	39.6556	24.5724	11.8529	19.1678	14.9179	10.2666	36.882	20.0842	28.7977	24.0963
1.09157	10.4718	28.4647	21.1	23.9831	8.6004	21.0043	10.5843	18.9932	17.0675	27.1285	12.1834	13.0317	16.1199	14.4506	35.0132	7.98129	15	13.8413	20.5	33.2056	15.3613	23.5873	9.3031	12.8265	15.512	32.6077	9.5969	20.1217	11.7367	8.0726	10.8186	9.4497	17.381	18.2328	39.6667	0.33333	0	20.6878	9.0952	16.489	25.5168	11.8909	11.8491	13.0897	9.4224	40.7763	16.9533	23.3212	23.0268
1.1908	0.7857	13.9286	12.9388	12.6032	8.1633	14.2449	7.068	14.966	15.9116	19.0136	7	6.4524	14.4008	5.2857	21.0873	2.62132	13.381	6.6825	11.5	38.9252	4.8367	14.7778	7.73299	11.9099	4.2908	22.1684	2.4031	18.0952	2.5102	4.339	8.619	5.2381	16.8571	12.6508	24.5714	2.7619	0	11.1905	2.5714	6.9524	4.9184	8.6259	3.3469	9.2551	0.356	28.1134	10.1071	4.7942	24.5204
1.29003	0.836	4.2196	1.4248	13.1252	4.7594	11.4185	1.393	14.6218	11.4278	18.6959	4.8175	5.8783	4.4952	0.328	10.1764	5.08333	13.2018	6.6032	4.5	20.3968	9.4656	12.9603	4.82048	10.2959	0.1422	11.9297	0.199	10.4127	2.0241	3.2937	2.9985	1.8942	7.3492	8.8254	10.3175	4.43386	1.03175	3.3016	0.2169	6.9431	2.192	4.7128	0	0.4073	0	4.9142	4.374	4.4281	11.0588
1.38927	0.8642	0.679	2.321	6.6296	0.4815	5.7778	0.0617	8.7654	6.9506	12.7284	1.6049	0.3148	2.5123	0	5.3457	0	7.6667	4.7407	1.5	6.2222	3.963	8.7778	3.65741	2.9167	1.0895	4.8333	0	6.6667	1.6759	1.1111	0.2469	0.6667	6.5556	0	1.8519	2.33333	0.77778	0	1.1111	3.2623	1.2963	4.8395	0	0.3086	0	0.7099	0	0	3.463
1.4885	3.0714	0.7381	4.5238	4.9728	2.3265	6.4558	0.4172	4.3379	5.1429	5.0816	0	0	0	0	3.8571	0	2.7551	0.2698	0	0.3265	1.1837	2.4881	1.92177	0	1.1599	0.8963	0	4.3333	0.6043	0	0	1.2063	1.353e-14	0	0.1587	3.36508	0	0.4286	2.8889	0.0714	0.1814	1.7415	0.5102	0.8197	0	0	0	0	0
1.58773	3.9586	2.1746	0.9272	0.3326	3.4926	4.7894	0.55	2.2033	1.0605	5.4956	0.0406	0	0	0	0.0106	0	6.771	3.1164	4.5	0	0	0.9153	0.49792	0	0.9373	1.1173	0.4541	0.6349	0	0	0	0	0.0635	0.2328	1.0106	6.8836	0	1.2698	0.7407	1.0194	0	0.7851	2.6208	0.6146	0	0	0	0	0
1.68697	3.2963	3.0441	0	0	2.0567	3.7682	1.2784	0	0.1245	2.4704	1.5591	0	0	0	0	0	4.5805	6.2804	1.5	0	0.4717	0.1548	0	0	2.3644	1.0257	2.6973	0.9947	0	0	0	0	9.925e-15	0.328	3.9577	5.06878	0	0.1587	0	0.1089	0	1.3888	0.639	6.6155	0	0	0	0	3.6064
1.7862	0.4524	0.8571	0	0.7959	3.7415	0.4535	0.3265	0	0	3.0794	0.8333	1.4286	1.8571	1.2381	0.1746	0	0.8707	2.4762	0	0	1.7891	0.6746	0	0	0.0935	0.2046	1.9235	0	1.0346	0	0.1497	0	0.7619	2.4762	2.0635	3.12698	1.90476	2.381	0.254	0	0	0.0907	2.6122	1.5249	0.2245	3.7959	0	0	6.682
1.88543	4.791	0.1332	0	0	1.0786	0	0.3013	0	3.4306	1.2381	0.0705	1.1455	2.0437	0.485	1.5944	0	0.6047	2.2963	0	0	0.0393	0	0	0	0	2.7347	0.1939	1.1429	0.8696	0	0.1779	0	4.5238	9.2698	3.3915	8.6455	0	5.0635	2.545	0	0	0	4.2797	0	2.1068	1.0219	3.2532	0.2645	4.7622
1.98467	4.8721	0.5855	0	0	2.8405	0	0.0806	0.0645	6.4444	4.4878	0	2.4127	3.8183	0.9347	0.1041	0	0.4263	0	0	0	0.5457	0	0	0.102	1.0025	5.438	0.6276	5.7884	2.4055	1.644	0.0823	0	1.5873	5.7407	9.1376	5.26455	3	3.2063	3.4497	0	0.2338	0.7307	3.6372	0	1.7987	0	4.8062	1.6575	2.871
2.0839	0.1667	3.5	0	0	1.7778	0	0	1.3333	7	0	0	3.8889	2.2222	1.6667	0.3333	0.55556	2.7778	1.1111	8	0	1.705e-13	1.3889	0	2.5	5.5833	4.9167	2.5	1.3333	4.5	1.3889	2.5	0	0	3.1111	7	1	3.33333	0.8889	5	0	3.979e-13	6.632e-14	3	1	0.8333	0.2222	5.5833	1.6667	4.25
[truncated: 63 more columns]

## Sheet: HEK-2-RFP
distance	puncta 1	puncta 2	puncta 3	puncta 4	puncta 5	puncta 6	puncta 7	puncta 8	puncta 9	puncta 10	puncta 11	puncta 12	puncta 13	puncta 14	puncta 15	puncta 16	puncta 17	puncta 18	puncta 19	puncta 20	puncta 21	puncta 22	puncta 23	puncta 24	puncta 25	puncta 26	puncta 27	puncta 28	puncta 29	puncta 30	puncta 31	puncta 32	puncta 33	puncta 34	puncta 35	puncta 36	puncta 37	puncta 38	puncta 39	puncta 40	puncta 41	puncta 42	puncta 43	puncta 44	puncta 45	puncta 46	puncta 47	puncta 48	puncta 49
0	0	2.4444	0.61111	0	2.9444	0.2778	2.4444	0.02778	0.8889	0	1.8333	1.4167	0.5	0.1111	0.1111	0.5556	1.38889	0.11111	0	0	0.8333	1	0	0	1.2222	1.3333	0.4444	0.69444	1.5556	0.25	1.11111	0	0	0	0	0.1111	0.22222	1	0	1.4444	0	1.41666	0.55555	0	1.0833	0	0	0	0.25
0.09923	0.0359	0	0	0.0159	1.1508	0.4727	1.6508	0	0.3873	0.6289	0	2.5336	0.0869	0.4116	2.4329	6.5282	3.66137	0	0.1187	0	0	2.9524	0	0	0.0952	0	0	0.56211	1.0741	0.505	0	1.01128	0.64689	0	0.07672	0.8017	0	0	0	5.0979	0.0077	0.69048	2.02213	0	2.8167	0.27286	0	0	0
0.19847	0.4119	0	0	1.4841	2.2011	0	0.0111	0.59751	0	0.0877	0	0.6973	0.2079	0.4724	2.6374	2.329	2.06048	0	1.5766	0	0	0	0	0	0	1.7143	0.2857	0.33453	0.6667	0.0971	0.01927	0.85475	1.09858	0	1.60053	1.2215	0	0	0	3.4025	0	2.43309	0.07653	0.4195	0.8425	2.6533	0	0	0.3177
0.2977	0	0	0.03968	0.4762	0.7619	0	0.4524	0.42744	0	0	0.6678	4.1242	0.102	0.4932	0.4439	0.7568	0.25511	0.86564	1.1956	0	0	1.2857	0	0.57143	0	0.4762	1.7347	0	1.6667	0	0.62585	0.11735	0.22676	0.57539	0.30952	0.2449	0.57143	0.37698	0.5425	0.8401	0	1.19672	0	1.5198	0	2.26532	0	0	0
0.39693	0	0	0.55026	0	1.1111	0	0.2992	0	0.0579	5.5944	1.1088	0.9936	0.0019	4.4955	0.3605	0.5317	1.14739	1.73122	1.1851	0	0	0	1.7143	1.07936	0	2.9048	0.3258	0	1.2222	0.4048	2.22109	0.14897	0.00346	3.69621	0.28042	1.002	1.87302	1.50794	0.1003	0.1652	0	0.83674	0.3118	1.7738	0	0	1.02546	0.29971	0
0.49617	0.0333	0.1164	0.62963	0.6984	2.0079	0	0	0	0.0831	4.5205	4.9163	0.8258	0.3983	0.0234	0.1543	0.0918	0	0.14828	1.8781	1.2459	0	0	2.381	0.15873	1.1111	4.1429	2.229	0	0.2593	0.931	0.11791	0.27129	0	0.68519	2.95635	0	0.62786	0.85714	0	0.5268	0.1379	0.59978	0.11734	0.7432	2.6449	0.05959	1.30991	2.20913	0.7379
0.5954	1.1633	0	0	0.2381	0.5714	0	0.5986	0.59978	1.034	6.7823	13.123	0.3622	0.0374	0.8617	1.0544	0	0	0	5.8844	1.82824	0	2.1429	3.0952	1.66667	4.7301	8.9048	0.771	0	0	1	3.06236	0.48186	0.90703	0.32143	2	0.0499	0.39683	0	0	1.0125	1.4195	0.08789	0	0.0658	0.7358	0.88435	1.21088	0.79591	1.8827
0.69463	5.9815	3.7593	1.55555	1.9815	1.7963	1.0803	7.2099	2.08334	7.321	9.9136	18.1944	4.7778	1.9259	5.074	10.8611	5.6173	0.07407	0.52469	7.6821	1.08024	0.6296	4.3333	6	4.55556	18	19	2.1111	0	2.5926	3.6358	5.44444	2.48457	1.16667	0.93827	3.7963	1.037	4.93828	0.20988	5.3056	3.7407	1.0679	1.58335	0.13888	0.3333	0.2006	0	0	1.06174	0
0.79387	31.5608	14.1772	4.26984	3.1773	3.9894	10.5776	13.8954	2.8906	25.0506	24.5501	24.5306	10.0794	3.1568	12.0378	11.2987	8.9127	1.38246	1.29226	13.5065	5.12087	5.4841	11.9048	22.7143	6.38095	28.5079	23.2857	8.4785	0.05069	6.7037	9.4408	8.93878	5.40199	3.11672	1.45326	4.03968	3.7143	4.70722	2.56746	14.4989	14.1171	7.3475	2.95182	3.18365	3.0227	2.6371	0.08062	0.56249	4.16188	1.1495
0.8931	31.9864	25.1825	6.70635	6.3254	9.5953	15.3968	21.8798	6.83789	36.4717	33.6462	30.7381	13.9779	6.551	12.8232	17.5284	17.3328	0.21996	3.74716	16.6038	7.75001	13.2721	18.1429	27.0476	8.09524	44.6666	19.9524	16.6599	6.67799	7.6667	16.2194	5.16667	4.77551	5.2347	4.65872	5.89286	7.6326	0.25397	4.46429	23.1718	8.7528	18.0408	2.31065	3.57538	7.4524	6.0816	1.02042	2.70068	7.43879	5.7415
0.99233	37.7203	38.3915	9.51852	7.2037	14.09	26.6772	24.1875	8.18708	44.0123	32.4376	26.1049	16.0111	11.1595	18.0216	19.5219	26.5596	6.18137	2.35393	12.9906	7.06299	5.7058	16.0476	17.7143	7.66667	44.6666	20.619	18.3333	7.00309	9.2593	18.9745	4.77173	2.61212	4.30624	6.88227	5.37037	10.6658	3.34392	10.037	22.2834	14.2188	16.0611	1.93366	6.86169	9.6616	11.5397	5.06424	7.21354	9.93966	10.7263
1.09157	33.514	35.0291	5.5873	12.2037	13.7381	23.3598	21.1121	9.32823	56.8453	22.1904	15.8313	17.5826	10.6727	13.1603	13.7705	32.5042	9.40892	3.12919	10.0672	5.69287	6.3407	12.5714	11.381	4.55556	25.8572	12.4286	13.2721	5.52079	13.7037	10.8071	2.08957	1.27186	1.20086	5.29497	0.63492	8.0359	4.76719	6.07892	18.9785	16.0699	10.8997	3.67233	4.59013	11.7642	14.2595	2.83407	4.37238	3.32324	4.4683
1.1908	18.5306	21.6587	5.01587	4.5	7.6428	14.4762	12.8095	7.53402	50.6735	16.3152	6.5267	11.7194	10.0204	6.2109	17.0017	21.8214	7.14286	3.13775	6.2619	3.49774	9.6276	6.4286	4.8095	3.14286	10.9524	6.5238	7.8231	4.12246	11.3333	4.9813	1.05442	0.68877	1.36281	7.51587	0	5.6939	4.85714	2.20634	16.3571	8.4082	7.0476	3.71543	4.48639	8.3526	10.4592	2.05782	1.31973	2.88777	5.0964
1.29003	2.8178	9.7275	1.79894	0.7672	4.0265	9.9356	4.6537	5.14965	31.5525	7.5298	0	10.0089	4.0518	3.4452	11.7647	6.2873	6	0.02709	4.9627	1.27286	3.9522	5	0	2.15873	2.4762	4.7619	3.6584	2.62913	5.4444	0	0.71807	0.82609	3.60444	4.16005	0	1.2644	2.67548	1.98457	10.3339	3.4373	2.4301	1.15817	6.09581	6.3894	9.0425	5.73456	0.63493	0.07874	1.3165
1.38927	0.1481	2.6667	3.88889	0	2.6667	7.2099	0	5.69445	20.6296	2.5679	0	2.9352	1.3889	1.6667	2.4198	0.5185	6.01852	0.54012	4.9198	3.62038	0.3241	0.3333	0	0.88889	0	0	0.2222	1.66358	5.8519	0	0.11111	0.3395	2.84568	3.3179	0	0.8148	0.55555	0.95062	7.25	5.1482	0.3086	1.3889	1.66664	5	4.1265	2.8642	0	0	3.5154
1.4885	0	0.2857	4.07142	0	1.8651	5.605e-06	0	3.42743	7.9819	0.5986	0	0.1378	0	0.2268	2.1259	0	7.14173	0.19898	1.7744	0.27947	0	0.8571	0	0.33333	1.2381	0	0.424	1.20408	2.6667	0	0	0	0.57369	1.21429	0	0	0	1.47619	1.6377	7.195	1.1247	0	0	3.0074	0	0.13265	0.58618	2.65305	0.8622
1.58773	0.3477	1.6005	0.87301	0	0.4021	0.0123	0.422	4.11225	1.0083	3.1709	0	0	0	4.2385	2.0952	0	0.85488	0	0.6824	0.99666	0	0.2381	1.7143	0.66667	0.5714	0.0952	0	2.41824	0.4444	0.7088	0.82237	0	0	0.43166	0.68122	0	0.30512	0.1746	0	3.1617	0.5586	0	2.39114	3.6922	0	0	1.28054	4.32855	0.2252
1.68697	0	0	0	0.0265	2.4074	0.3483	0	0	0	4.7165	0	0	0	8.8005	0.4088	0	0	0.09417	0.1699	2.62338	3.5017	0	0.5238	0	0	0	0	0.9423	0	3.0934	0.53061	0	0.26272	0	0.36376	0	3.0194	1.44445	0.3679	4.7698	0.0621	0	1.45916	1.2284	0.8274	0	0.46033	2.18507	0
1.7862	0.6293	0.1905	0	2.5397	1.5159	2.2143	0.4762	0	0	0	0	0	0	9.8968	0	0	0.21542	0.85997	0	0.16838	8.3112	0	0	0.28571	0	0.3809	0	0.79989	0.2222	4.7959	0	3.46089	1.89796	0	0.32143	0	1.26984	1.10714	0.3912	1.9082	0	0	1.06294	0.7534	0.7432	0	1.35374	0.2381	0
1.88543	0.0642	2.4603	0	0.1799	1.8201	0.6993	0.623	0	0.0118	0	0	0	0	5.8417	0	1.5446	0.68141	0	0	1.43064	8.0882	0	0	0.60318	0.8571	6.5714	0.0249	0.81758	0.0741	1.7564	0	0.74798	2.00648	0	0.68386	0.7879	1.24162	0	0.6536	0	0	0.35544	0.19559	0.1173	0	0	1.01197	2.33433	0
1.98467	0	2.2857	0.02645	2.8783	1.0926	0	0	0	0	0	0	0	0.1799	1.6946	0.0082	1.0167	1.66288	0.40572	0.3568	2.54761	6.6684	1.9048	0	0	1.1429	0.2857	0	0.10777	0.0741	0.5515	0	0	0.35783	0.30732	1.0463	1.3956	2.39153	0.05556	1.843	0.2532	0	0.83276	0.11054	0.6412	0	0.62006	1.79062	1.05518	0
2.0839	7.579e-14	0.7222	0.27778	0.2222	0.1667	0.5556	0.6667	0	0	0	0.0278	0	5.5	0	0.1667	7.0833	5.83335	2.52779	2.5833	0.83334	5.8334	1	0	4.741e-14	1.2222	3.3333	2.842e-14	0	0.6667	1.5	2.605e-14	0	0	1.25	1.33333	1	1	0.69445	3	2.3333	0.5556	1.41666	1.11111	2.6667	0	5.16668	9.948e-14	1	0.1667
[truncated: 33 more columns]

## Sheet: HEK-2-GFP
distance	puncta 1	puncta 2	puncta 3	puncta 4	puncta 5	puncta 6	puncta 7	puncta 8	puncta 9	puncta 10	puncta 11	puncta 12	puncta 13	puncta 14	puncta 15	puncta 16	puncta 17	puncta 18	puncta 19	puncta 20	puncta 21	puncta 22	puncta 23	puncta 24	puncta 25	puncta 26	puncta 27	puncta 28	puncta 29	puncta 30	puncta 31	puncta 32	puncta 33	puncta 34	puncta 35	puncta 36	puncta 37	puncta 38	puncta 39	puncta 40	puncta 41	puncta 42	puncta 43	puncta 44	puncta 45	puncta 46	puncta 47	puncta 48	puncta 49
0	0.1667	1.3889	0	0.11111	0	0	0.5556	0.4167	0	0	0.4167	2.3333	0.3333	0	5.0833	0.2778	0.2222	0.2778	0.0833	1.25	1.25	0	0.3333	1.3333	0.4444	2.3333	0	0	1.2222	0.25	0.4444	0.5	2.5	2.0833	0	0.6111	0	0.25	0	2.2778	0	1.66666	0.4722	0.5833	0	0.7778	0	2	0.4167
0.09923	0.8492	1.709	0.00529	0.02645	0.172	0	0	0.2381	0	0	1.5765	1.1587	0.302	0.2702	1.0938	0.0029	0.1372	0.0311	0.4676	0	0.657	0.0952	2.1429	0.3175	1.4286	3.8571	0.133	0	0.9259	0.17605	0.881	0.4841	1.51	0.1874	0	1.9763	0	0.2178	0.0221	0.7921	0	0.72788	1.7234	0.6582	0	3.0464	0	0.6611	0.0215
0.19847	0	0.0529	0.49471	2.47353	1.4841	0	0.0449	0.212	0	0	1.5977	0.103	2.4422	0.9637	0.0299	0.1209	0	0	1.5393	0	3.0537	0.381	0	0.6032	0.7619	8.7143	0	0	3.037	0	0	0	0.6541	3.8704	0	2.0358	0	0.0445	0.9099	0.0442	0	1.66553	1.5919	1.7902	0.1209	0.3534	0	1.9983	0
0.2977	0.034	0	0.15873	0.99208	1.1428	0	1.602	0.9535	0	0	1.335	0.1105	1.6122	0.0986	0	0.0663	0	0.0085	1.8112	0	3.665	4.7143	0.1905	0	0	1.5714	0.1633	0	1.3333	0.88322	0	0.352	0.2693	0.2579	0	0	0	0.4563	0	6.7959	0	1.24886	0.3866	1.2642	0.0187	2.2653	0	1.9762	0
0.39693	0.0427	0	0	0	0.0291	0	0.0238	0.6973	0	0	4.8997	0.716	1.8031	0.8987	0.4094	0	0	3.2741	1.7831	0	1.8568	4.4286	0	1.3492	0	12.4762	3.6047	0	1.1852	1.78905	0	0.4469	0.0224	0.2205	0.869	1.0485	0	0	0.4558	1.6228	0	2.19047	0.2988	0.1276	0.0457	0.0426	0	2.6051	0
0.49617	0.5382	0	1.83333	0.34921	1.3889	0.0212	6.0339	0	0	3.8136	6.5642	1.5429	1.2521	0.0249	1.9827	0	0	2.6218	2.9133	0	0.5079	0.7619	0	2.7936	0	8.7143	1.254	0	3.1111	1.11212	2.2993	0	1.4425	1.295	0	4.0333	1.4709	0	0.9592	0.0219	0	3.48467	0	3.5709	0	0.7338	0.1335	0.1233	0
0.5954	0.5306	0	5.2619	0.61905	4.7143	7.7143	19.3095	0	0	2.6326	7.6944	5.0969	3.1735	3.1293	4.619	4.0595	0.2268	0.1684	5.0369	0.3685	0.7602	0.8571	1.9048	2.381	0.1587	13.1429	0.4807	0	1.1111	1.73412	1.5714	0.7086	2.5669	1.1786	1.3214	1.0215	0.5556	1.3492	0.2245	0.2268	0	0.30952	1.0244	5.8793	0	0.1769	0.0476	1.8265	0.0255
0.69463	2.8148	5.3148	7.98148	1.88889	4.8148	17.4691	29.9012	0	6.2222	7.6544	13.5277	2.0648	3.2407	2.3333	10.9537	22.9414	1.4259	0	6.3241	0.8642	1.9444	6	5	6.8889	9.3333	16.6667	3.3333	1.2346	3.037	3.76543	2.7037	1.0031	2.1389	1.7716	1.787	2.3951	2.3951	0.213	4.5833	5.8148	4.3457	2.33331	3.75	8.1667	3.1296	1.8889	0	3.9012	0.8179
0.79387	12.028	24.7698	9.54233	6.52381	4.0185	23.4762	36.3214	4.1265	4.3875	24.6179	19.5158	14.4305	8.4913	6.2725	17.3961	33.6379	9.1235	0	12.7166	1.6758	9.366	5.1429	17.8571	11.9365	32.4603	39.8571	10.4558	8.1843	8	3.34996	7.381	6.4921	4.9878	6.3267	8.6005	6.5869	4.5309	5.4797	12.9297	24.4387	8.3973	8.06915	9.3163	8.4224	7.2309	3.8846	2.0486	5.0115	5.6803
0.8931	21.1497	41.619	5.42064	7.00002	12.127	28.7698	32.4036	18.7552	7.6213	38.6123	24.5646	26.0833	14.3674	14.6893	29.3866	47.0992	13.3186	1.5805	19.7517	7.7245	21.7551	21.1429	41.5238	15.7619	58.2698	50.5714	25.7279	5.3107	12.2222	6.13776	13.9932	11.9966	10.9286	16.3333	13.8571	16.8583	11.3809	10.2143	27.2194	43.9478	11.0714	7.46993	12.1049	23.5386	13.7007	13.0601	10.932	17.5442	9.6531
0.99233	31.7317	54.5767	3.22222	6.70106	4.1666	28.8624	31.2273	30.1973	11.0657	58.3656	21.3237	28.1731	22.3572	23.576	29.4863	53.9545	7.7358	13.7148	20.8212	15.4196	21.6965	33.9524	51.8571	17.8413	84.0952	58.5238	27.2237	18.3584	19	5.94652	14.376	11.2649	15.7857	25.1107	19.414	24.2477	13.3457	17.9303	27.5561	36.3904	14.8185	6.0034	14.6292	27.966	16.5086	15.6196	19.9627	20.1768	21.5243
1.09157	30.0968	54.7222	8.01852	1.82803	0.6693	14.3783	11.2678	23.7324	25.8533	47.6855	9.7772	28.0144	22.9785	31.2173	26.078	46.8937	8.4713	9.2697	15.6096	10.994	19.7918	37.9524	38.4286	16.1587	74.7301	51.4285	23.0204	9.9771	18.2963	7.17391	11.0692	10.6414	11.4456	21.8726	11.3519	20.6645	20.4427	16.8615	17.8254	27.5155	6.8169	5.7829	10.665	26.6542	13.4582	9.3127	10.4574	17.5312	10.5017
1.1908	30.1905	24.7778	2.14285	5.02381	0.9762	8.0873	1.6565	12.5425	35.9184	39.0589	2.4087	12.2891	20.0204	30.3265	19.0153	25.1768	9.2959	8.6009	9.2466	6.4116	10.5578	31.4286	23.8095	8.0953	43.508	15.1429	16.4082	8.8214	17.6667	6.03911	3.3537	8.3095	5.5091	14.377	5.5595	14.9184	18	16.0199	2.3605	17.8776	1.5261	4.72789	2.0952	15.9647	5.1343	2.8129	5.0306	8.1123	2.0476
1.29003	7.955	5.1534	0.96032	2.97355	0	2.3774	0.5505	7.568	34.3172	20.8908	0.4541	5.2526	8.904	19.0525	10.4929	10.2953	4.274	2.0406	2.3553	8.5566	9.9161	16.3333	6.5714	1.746	16.5238	12.9048	5.3553	5.6684	13.4074	4.36704	0	8.2933	3.5689	10.7668	1.5291	9.289	9.2099	14.1124	0.2562	8.7835	0.3636	1.5306	0.0822	4.7942	0.5462	0.5222	1.2352	2.3474	4.2142
1.38927	4.8148	0.1296	0.94445	0.38889	0.2778	2.2469	0.6914	2.3611	28.7655	8.2222	0.1389	3.4167	0	4.9815	9.6173	2.2901	0	2.7685	4.7685	4.7284	1.287	4.3333	0.6667	1.4444	2.6667	0	0.5556	1.679	7.6667	0.07716	0	6.4969	1.466	6.8735	1.0926	4.4136	2.1728	4.395	0	2.6852	0.321	0.13889	0	6.3612	0.0432	0	3.2099	0.8765	1.2037
1.4885	0.2653	1.4524	1.40476	0.45238	2.0318	2.803e-06	0.0884	5.9433	6.5533	2.9388	0	0.1837	0	0.2948	8.7194	0	0	1.4337	4.1446	0.0062	0	0	0	1.0476	0	0	0	2.8299	2.6667	0.61168	0	1.5278	1.5476	0.5357	0	0.424	0.6032	1.5278	0	12.788	0.4762	0	0	12.2935	0.5244	0.5748	0	0.068	0.4439
1.58773	0.7389	0.873	0.69841	0.29101	1	0	0	2.5799	0.9645	3.506	0.1933	0	0	0.3855	2.7368	0	0	3.2642	0.9412	0.5748	0	0	0	0.5079	0	0	0	1.4702	1.1111	1.45787	1.7925	0.0332	0.9086	0.5494	0	0.6989	0.4515	0.3549	0	9.7101	0.125	0	0	4.7381	0.2971	0.0305	0.3202	0.0665	0.4496
1.68697	0.0983	1.0582	3.04234	0	2.4048	0	0.0058	1.2086	0.0156	8.621	1.2035	0	0	2.4222	0.2044	0.7916	0	0.1566	0	0.0356	0	0	1.0476	1.3492	0	0	1.3469	0.0101	0.2963	0.70439	4.5918	0	1.1658	0.2866	0	0.2771	0	0	0	4.4229	0.2077	0.95636	0.6854	4.2704	0	0	1.4357	1.0819	0.2661
1.7862	0	2.3175	4.99999	0.30953	0.2222	0	0	0.0023	0	8.3673	4.4354	0	0	3.9603	1.8906	1.9456	0	0.1162	0.4864	0.199	1.699	0	0.4762	0.5714	0	0.1905	1.1791	0.5811	0	2.40817	2.0782	0	0.3367	0	0	0.2608	0	0	0	1.9558	0.0612	1.14059	0.7228	2.3203	0	0	0.6939	3.7506	0
1.88543	0	3.2249	3.94445	0.63758	1.3757	0	0.0277	0	0	1.064	1.9977	0	0	1.2071	1.9882	5.5014	0.0639	1.0032	1.045	2.9161	1.7292	3.619	0.8571	0	1.7143	0.2381	7.1051	5.0244	0	1.16037	4.4959	0	0	0.0101	0.3108	1.1818	0.134	0	0.0969	0.13	4.4787	3.34522	1.0187	0.4303	0	0.3982	2.2942	0.5397	0
1.98467	1.2536	2.328	2.81481	1.61904	2.5132	0.2363	0.7051	0	0.125	0.0328	3.192	0	0	3.3892	2.0635	4.8666	1.285	1.8993	0.239	0.6875	2.5559	0.0952	0	0	4.0635	3.5714	2.5352	1.4165	0	1.18714	1.89	0	0	0	0.1495	2.3162	0.2716	0.541	0.0709	0.3855	1.5547	1.85711	0.2466	0.9507	0	2.496	3.2542	0	0
2.0839	0.1667	0.7222	1.77777	1.05555	2.3333	0.6667	0	0	2.274e-13	0.2222	1.5833	0	0	0	2	2.6667	2.6667	2.7778	0	0.3611	4.3333	2	1	4.741e-14	3.1111	1.3333	0.3333	0.3333	0	0.69445	3.3333	0.4167	1.3889	4.1667	0	2	5.684e-14	0.1389	3.5	0	0.1111	0.58335	0	2.7777	0	0.3333	0.1667	1.895e-14	1.0556
[truncated: 33 more columns]

## Sheet: HEK-3-RFP
distance	puncta 1	puncta 2	puncta 3	puncta 4	puncta 5	puncta 6	puncta 7	puncta 8	puncta 9	puncta 10	puncta 11	puncta 12	puncta 13	puncta 14	puncta 15	puncta 16	puncta 17	puncta 18	puncta 19	puncta 20	puncta 21	puncta 22	puncta 23	puncta 24	puncta 25	puncta 26	puncta 27	puncta 28	puncta 29	puncta 30	puncta 31	puncta 32	puncta 33	puncta 34	puncta 35	puncta 36	puncta 37	puncta 38	puncta 39	puncta 40	puncta 41	puncta 42	puncta 43	puncta 44	puncta 45	puncta 46	puncta 47	puncta 48	puncta 49
0	0	0.4688	0	0.23438	0	0	0.1562	0.5625	0.625	0	0.55556	0.66667	0	0.5833	0.5	0.25	0	0.2778	0	0	1.5	1.1667	0	3.7222	0.2778	1.72222	0.9722	0.75	2.2222	2.5	1.25	2.22222	0.6944	2.8056	0.27778	0.1111	1.41667	0.1667	0.1667	0.4167	0	0	0.1389	0.1389	0	0.66667	0	0.33333	0.25
0.09923	0.77409	0.1013	0	0.93516	0.0485	1.83929	0.0861	1.85119	0.2766	0	0.00265	0.21958	0.06822	0.1903	0.01487	0.16786	0.3151	0.1718	0.0554	0.2753	1.4632	1.6829	0.0552	0.9048	0.4321	0.04012	0.3889	0.2778	1.1825	0.0106	1.5312	0.60185	0	0.801	0.01222	0	0.29888	0	0	0.5754	0	0	0.0362	0.0362	2.05014	0	0.4389	0.47619	0.1761
0.19847	0	0.0488	0	0.89094	0.8214	1.1537	0.1798	0.54167	0.6726	0	0.15079	0.54497	0	0.3639	0.48224	0.22669	0.7564	0.6746	0.2857	0.2376	0.2043	0	0	0.7415	1.6728	0.26235	0.0556	0.1698	0.1788	0.0908	0	0	0.0054	1.0786	0	0	0	0	0.1265	1.4854	0.4981	0	0	0	1.07937	0.3196	1.2953	2.07937	0
0.2977	0	0.5453	1.08323	0.15784	0.6097	0	0.0249	0.42092	0.4311	0	0.89683	0	0	0.8713	2.13265	0.83673	0.1956	1.085	1.6939	4.076	1.551	0.7234	0	0	1.6667	0.55556	0.75	0.0833	0	0.4524	0.1684	0	0.0051	1.5255	0	1.6599	0	0	0	1.131	0	0	0	0	0.29592	0.59864	0.0136	3.60317	0
0.39693	0	0.5235	0.29177	0.50574	0.6939	0.39179	0.0338	0.07015	0.3043	0	1.73016	0.26984	0.06387	0.5625	1.16679	0.33541	0	0.1998	0.6211	3.3473	0.1819	2.8822	0	0.3193	0.4753	1.12037	1.5216	0.3735	0.1383	0	0.798	0.23765	1.3142	0.0629	1.25611	1.1179	0.3984	2.1848	0	0.4696	0.1625	0.4422	0	0	0.02444	0.43651	0	1.62963	0
0.49617	0	0.6572	0.55548	1.08737	0	0.23278	0.9892	0.60884	0	0	2	0.70635	0	0.0714	2.18443	0.80789	0.0501	0.1789	0.6756	1.6333	0.9651	2.1284	0.1048	3.9116	0	0.40123	1.2191	0.0401	0.726	0	0.0418	0.6821	0.9999	0.0081	0.63102	0.774	0.71901	1.2067	0	0.3505	0.7649	2.655	0	0	2.00151	0.57937	0	1.2381	0
0.5954	0.42347	1.5784	0.85842	0.98151	0	0	0.6601	0.0676	1.1926	0	1.92857	1.64286	0	0.4955	0.05102	1.7619	0	0.5272	0.6451	1.6429	3.2993	4.4762	0.2993	0.2007	0.5	0.25	2.1111	0	0.5227	0.5317	0.8605	0.25	2.6633	0	0.81973	2.2381	2.24943	0.1723	0.1825	0	0.2653	5.1973	0.5272	0.5272	1.95692	1.00227	0.7347	0.49206	0.8866
0.69463	0.72917	1.9097	1.21875	2.07812	0.25	0.54167	2.3438	0.08333	4.0556	0	1.75926	1.03704	0	3.9815	0.64198	1.72531	0.7562	0.8642	3.2284	1.7407	4.4691	6.8889	2.0185	2.7593	2.9475	2.2037	7.2037	0	4.6111	0.3642	4.5093	2.67593	4.3889	1.1944	0.03395	3	1.90123	3.2407	4.0247	1.0185	1.4815	8	10.7685	10.7685	5.50617	1.47531	4.5247	0.59259	3.4352
0.79387	1.59325	6.6751	1.79305	3.51849	5.1122	2.37734	5.4356	1.8835	7.2844	0.72222	4.04497	1.07672	0.37793	5.894	1.80209	2.85689	3.7128	0.6591	8.1725	7.3507	6.6518	7.357	6.0237	11.2132	3.0926	7.17593	16.9815	3.6728	11.0956	6.0547	8.2302	1.35494	4.9289	4.1572	3.07326	4.4913	2.65634	4.401	10.194	8.3545	1.415	10.9119	13.5367	13.5367	6.67372	3.65256	6.6024	0.87302	9.7886
0.8931	6.22704	11.2966	3.05166	1.9442	11.3444	6.12436	10.5415	3.5051	14.5918	2.44444	8.68254	4.47619	4.47449	12.585	6.3356	4.57653	7.4252	3.8832	11.3435	17.4558	13.0522	14.5306	13.1973	24.4297	11.3056	8.44444	28.5	14.1667	15.5692	11.381	14.6531	6.11111	8.915	8.9932	6.35261	12.2041	5.97619	8.7211	11.0714	10.1905	3.2585	22.144	19.8543	19.8543	7.62472	9.46939	10.4739	9.52381	16.5663
0.99233	6.57285	17.6148	4.02997	4.95918	16.1378	6.98597	14.1907	4.86097	17.0276	6.05026	8.9127	6.9709	4.93764	17.9397	6.25913	5.32666	12.122	11.7486	15.7045	18.387	15.9266	14.7877	14.538	33.6595	13.9012	9.32716	30.6605	14.0463	17.5986	16.0741	17.2827	8.81173	13.0105	13.2851	8.84946	16.2381	7.78275	14.4512	13.1667	10.537	6.2691	20.7279	18.9103	18.9103	8.1644	10.0742	23.0461	2.62963	16.6526
1.09157	6.02197	14.603	2.50606	3.61395	15.1709	4.51403	13.264	2.56548	15.3897	7.56085	7.92857	4.75397	3.68254	14.7511	6.21718	2.75983	4.7552	8.4386	17.2571	19.8457	15.3241	14.8857	13.9933	25.9082	10.3179	8.88272	21.5926	14.2531	11.2029	14.8774	13.4987	8.87037	8.2031	11.0968	3.31507	13.6395	6.53269	7.3118	11.8624	4.0251	5.6818	23.7808	15.6306	15.6306	6.79176	7.44633	12.95	3.42857	9.4479
1.1908	2.69898	9.9802	0	0.67443	9.2959	3.94643	7.5702	0.69643	12.2742	3.33333	3.95238	4.2619	1.7398	9.1859	5.07823	0.64116	1.4745	5.1905	11.2415	9.7472	12.9898	10.7302	11.6451	9.7971	4.3333	5.08333	10.25	14	5.3707	10.6667	6.4099	4.66667	6.551	4.4745	1.34014	9.7075	5.41156	5.9649	4.881	0.1548	10.5578	16.8447	13.7347	13.7347	3.92857	2.67007	6.9082	3.60317	0.822
1.29003	0.93452	5.0681	0	0	3.5587	2.81016	1.6135	0.7619	8.4348	1.4709	1.86243	3.76984	0.11432	4.7398	2.65659	0	0.3251	0.9763	5.7027	6.0401	5.8885	3.0266	5.8817	1.0317	0	2.8858	2.4722	8.5093	1.7143	7.6164	1.0128	0.30247	7.3789	3.3237	0.32212	2.3447	1.96309	6.4675	2.5966	0	9.3016	9.4365	9.6551	9.6551	1.823	2.78937	5.0398	1.38624	0.3309
1.38927	0.06944	2.9201	0.73438	0	0	0.61458	1.2188	1.625	3.1806	2.57407	0	2.94444	0	1.5278	1.69753	0.10802	0	0	1.1667	4.3519	3.9877	0.1358	2.6049	0	0	0.73457	2.3951	3.1111	0	7.7284	0	0	0.4228	0.4815	0.33951	0	0	0.7593	2.608	0	5.5556	2.8519	4.1698	4.1698	3.03704	0.32099	2.4691	2.33333	1.0432
1.4885	0.33291	0.5682	1.29496	0.49936	0	0.49426	1.9254	1.45918	1.4923	0.42857	0	0.66667	0	0.1105	0.76871	0.4042	0	0	0.9762	1.2585	0.0658	0.2857	1.7755	0	0	0	0.8333	0.4167	0	5.7222	0	0.08333	0.9546	0.822	0.62245	0	0	0.042	0	0	0.2449	0.8946	3.4439	3.4439	3.66667	0	0.1973	4.07937	0.0312
1.58773	0	0.1714	0.83737	1.08737	0.2347	0.03104	1.2666	0.02381	0	1.08466	0	1.60053	0	0.8065	0.7619	0.17378	0.0722	0	0.6007	0.1789	0.036	0.8953	0.3398	0	0	0	0.8426	0.0556	0	4.7919	0	0.89198	0.0581	0.8673	2.62075	0.3628	0.7398	0.5858	0.0974	0	0.514	0.0249	2.5419	2.5419	2.11325	0.41421	1.1968	4.04762	1.1813
1.68697	0	0.0116	0.24394	0.38669	0.3648	0.20621	0.4464	0.56378	0	2.78042	0.15608	0.53439	1.07955	0.0969	1.47619	0.66597	0.1349	0	0	0.5322	1.1289	0.1078	0.3235	0	0	0.3858	1.0648	0.9444	0.1213	0.2205	0	0.03395	0	0.1285	3.28521	4.3258	1.82823	0.3095	0.0287	0.2566	0.2268	0	0.3845	0.3845	1.73671	0.23217	0.3822	2.09524	3.0855
1.7862	0	0.2239	0.58929	0.31569	0.8622	0	0	0.07015	0.6276	1.64286	0.20635	0.11905	0.43367	1.1599	0.70408	0.0051	0	0.3662	0	0.4048	0.7426	0	0.2211	0	0.2778	1.52778	0.0556	0.7222	2.1088	4.439e-13	0.051	0.13889	0.3866	1.6179	1.04592	3.3311	2.20238	0.8605	1.0119	2.0357	0	0	0	0	1.19161	0.52041	0	1.42857	0
1.88543	0	0.6357	0.21524	0	0.5357	0.21365	0	1.46429	2.1482	0.43386	0.84921	0.50529	0	1.7827	1.113	0.47071	0.0724	0.4926	0	0.9793	0.6111	0	0.0048	0.0514	0	0	0	1.7654	0.7177	0	1.4645	0	0.4604	0.7143	1.32332	3.3447	3.38404	1.0918	0.3726	0.496	0	0.0329	0.1224	0.1224	0.88095	2.75397	0	5.22751	0
1.98467	0.02834	0.9405	0.1521	0	2.8929	0.24086	0.3814	0.86097	0	1.33333	2.31746	0.21693	0	0.0561	0.23658	1.19722	0.8607	0	0.4046	1.2087	0.2671	0	0	0	0.1698	0	0	0.7747	0.4169	1.7989	0.3711	0.33951	1.6369	0	0	0.2766	0.29655	0.9214	0.9215	2.8611	0	0.2729	0.0961	0.0961	1.42026	2.17486	0	0.63492	0
2.0839	0	0.25	0.82812	0.0625	0.375	0	1.3125	0	0	1.38889	1.72222	0.55556	0	0.3056	1	0.41667	1.25	4.737e-14	0.5	0	0.5	1.3889	0	0	1	0	0.25	0.4167	0.8333	0.8333	1	0	1.25	0	0	0	0	0.2778	0.8333	3.0833	0	0.2778	0	0	1	0.83333	0	0	0
[truncated: 6 more columns]

## Sheet: HEK-3-GFP
distance	puncta 1	puncta 2	puncta 3	puncta 4	puncta 5	puncta 6	puncta 7	puncta 8	puncta 9	puncta 10	puncta 11	puncta 12	puncta 13	puncta 14	puncta 15	puncta 16	puncta 17	puncta 18	puncta 19	puncta 20	puncta 21	puncta 22	puncta 23	puncta 24	puncta 25	puncta 26	puncta 27	puncta 28	puncta 29	puncta 30	puncta 31	puncta 32	puncta 33	puncta 34	puncta 35	puncta 36	puncta 37	puncta 38	puncta 39	puncta 40	puncta 41	puncta 42	puncta 43	puncta 44	puncta 45	puncta 46	puncta 47	puncta 48	puncta 49
0	2.375	0.09375	0.32812	0.10938	0	0	0.7188	0	0.1875	0	0.94444	0.33333	1.25	0.75	0.16667	0	0.16667	0.22222	0.3333	1	1	0.3333	1.66667	0.55556	0	2.1389	2.22222	0	0.11111	0	0	0.69444	0.69444	0.5833	2.9167	0.3333	2.3333	0	0.25	2.1667	0	0	0.4444	0.4444	0	0.66667	0.1111	0	0
0.09923	0.64413	0	0.80293	0	0.0255	0	0.5829	0	0.1516	0	0.67725	0.56878	1.60488	1.12698	0	0.65319	0	2.2619	1.159	0.4315	2.1825	0	1.12195	0	0	1.5926	0.77469	0.2778	0.10544	0	0	0.35494	2.97714	1.4813	0.4866	0.2086	0.2989	1.65004	0.06305	1.3439	0	0	0	0	0	0.47644	1.0111	0.84656	0.3189
0.19847	0.57115	0.09765	1.85619	0	0	0	0	0	0	0	0.10053	1	2.72921	0.61168	0.3909	1.03175	0.48312	1.54598	0.0064	3.0645	3.7178	0	0	0	0	2.037	0.15123	0.6204	0	0	0.5176	1.45988	0.00523	0.4758	1.0932	0	0	0.50454	0.19885	0.9577	0.3144	0	0	0	0	0.48627	0.4762	0	0.4347
0.2977	0	1.09056	2.5896	0	0.5638	0	0	0.42092	0.2423	0	0.64286	2	1.16327	0.16213	1.85714	0.39116	0.68197	0.48639	0.0136	4.042	1.3571	0.1995	0.59864	0	0.16667	2.1944	0	0.1667	0.70748	0.64286	0	1.08333	0.87755	2.7194	2.5272	0	0.2058	0.13152	0.89286	0.1508	1.6803	1.3946	0	0	0.67347	0.07823	2.7143	0.22222	0
0.39693	0.40363	0	1.13042	0	0.2602	0	0	0.52976	1.6762	0	0.66667	1.15344	0.03193	1.29837	0.69866	0	0.45169	0.9001	2.0893	1.5054	0.359	0.8064	2.34858	0	0.37346	0.3241	0.15123	0.9846	1.15193	0	0	0.61111	0.07779	1.86	1.2886	0	0.3568	0.01776	0	0.4696	0.8768	1.1327	0	0	0.22285	0.85916	0.3908	0	0.076
0.49617	0.74405	0.35955	0.16167	0	0	0	0	0.52381	4.9226	0	1.16931	1.98148	0	0.18934	0.24276	0	0.01669	0.47405	0.6503	0.4651	1.0142	2.1828	0.15231	0	0.26235	0	0.8179	1.2068	2.19766	0.2284	0	0.08642	0	0.6587	1.7339	1.0642	0	0.50378	0.12125	0.3505	0.6387	0	0.2453	0.2453	1.35236	1.03918	0	0	0.8913
0.5954	0.29592	1.96429	0.91932	0.24968	0	1.99681	0	0	5.9605	0	0.66667	0.30159	0	2.40476	0.58844	0.07086	0	0	2.4717	2.2959	1.9819	2	2.53061	0.09864	0.41667	0	4.5	0.9167	0.28005	0.5873	0.0476	1.33333	2.09864	0.0238	2.0136	1.9592	0.326	0.17234	0.03968	0	5.5102	0.2517	1.9388	1.9388	0.42404	0.86735	1.102	0	0.9779
0.69463	1.78472	3.54514	2.14062	1.33333	0.25	4.96875	1.2188	0	9.0694	0	0.03704	0.61111	0.47222	5.38889	1.98765	0	0.21605	0.70988	4.0185	7.0926	5.5679	8.0309	1.08642	2.35185	0	0.7562	1.92901	0.0525	4.108e-14	0.00617	1.8889	0.3179	1.11111	2.1389	0.4012	5	1.5031	0.92593	0.15123	0	7.0741	1.0556	3.1636	3.1636	1.76543	2.32099	13.8395	1.18519	1.0154
0.79387	5.33022	7.46981	4.15019	2.62	4.4847	8.11905	9.2685	1.09439	13.7425	0.8254	2.13757	2.20635	2.03496	9.59184	0.35865	0.6513	1.19866	3.49483	13.8658	14.302	9.7532	17.3173	0.13492	3.91383	0	4.7407	4.37346	0.8426	3.53553	0.10229	7.0463	2.8858	2.87396	5.4628	2.5195	8.0869	11.7549	1.38889	5.29938	1.5675	14.715	2.8934	9.0625	9.0625	1.81015	1.15042	20.6647	4.65079	3.5159
0.8931	9.42985	8.46556	7.27902	4.1824	11.2143	8.375	17.5306	3.81122	20.2628	3.23016	3.79365	2.30952	0.83673	6.56463	1.74036	3.59694	2.16837	9.10771	17.9966	23.9762	11.1859	21.5714	1.68367	6.23243	2.36111	16.3611	7.30556	6.1111	1.75624	0	10.2755	3.19444	6.35204	13.8464	6.458	10.3764	14.1224	1.78912	5.59524	12.3571	13.5646	13.0102	15.7783	15.7783	0.50567	1.45238	22.0975	1.2381	11.2041
0.99233	5.68566	6.02834	5.61288	6.57983	16.7143	4.79975	21.9145	5.98087	13.9395	7.22487	2.28042	3.55026	1.0548	7.14796	2.95717	5.65791	3.71095	6.96888	14.7703	23.2186	13.0593	24.3946	6.68241	6.13303	1.79012	20.963	9.56481	9.7685	4.94898	5.14021	10.2458	7.3642	5.61218	14.2262	11.4424	14.7959	14.6607	1.98602	3.12742	16.8452	19.2252	16.7868	22.1842	22.1842	2.129	4.12182	27.4388	7.05291	24.0316
1.09157	1.52749	4.73143	5.38042	5.93697	22.9566	2.6824	24.2443	9.2585	7.2531	9.59524	0.94709	5.41534	2.97562	4.36338	3.8128	4.38637	5.31204	4.7163	13.232	20.9432	8.6917	17.8857	6.94822	4.44785	2.34568	17.8519	6.94753	9.3395	5.24679	6.38713	6.7785	9.76235	6.60626	10.1776	7.9404	19.7944	10.0448	0.09751	0.74691	13.1852	11.4633	27.9951	20.5224	20.5224	3.56765	6.01965	16.8195	5.79365	19.6301
1.1908	0.18878	2.2889	3.76786	0.61703	10.6122	1.0727	8.7545	0.8176	5.8393	5.61111	0.98413	4.38889	2.72279	1.80612	4.86395	4.52551	1.81633	3.02721	11.0816	2.5635	5.6429	7.678	5.02154	3.85941	1.25	14.7222	4	12.25	3.39116	3.40476	7.0136	8.33333	5.2449	4.6531	5.4575	21.9456	9.6378	1.01474	0	6.8333	10.4558	24.3061	18.6293	18.6293	1.84694	2.07143	6.3401	6.96825	9.8934
1.29003	0	0.0951	1.33737	0.29199	2.6276	0	3.3527	0.23384	3.625	1.10317	0	2.95767	4.47279	1.10412	4.72159	3.24194	0.76984	0.79365	8.4834	0.148	0.1242	1.1746	4.12661	0.09637	0.71296	8.4414	1.17593	8.463	1.25624	0.40123	3.1019	3.71296	3.58529	0.0414	0.4094	16.3946	9.6107	4.24414	0	1.4881	8.5231	14.0862	13.9053	13.9053	2.04837	0.5873	2.5716	7.41799	5.0794
1.38927	0	2.24306	1.64062	0	1.5	0.22917	1.5	0	1.0556	0.94444	0.03704	2.09259	0.50926	1.30556	1.66667	1.76543	0.44136	1.2037	0.963	0.0617	0.5556	0.2716	0.93827	3.158e-15	2.57407	3.3796	2.0679	4.0957	0	0.16049	0.0648	2.0463	2.46605	0	0	1.8148	5.0185	1.48148	0.20062	0.0463	3.6296	8.1667	6.3981	6.3981	1.12346	1.44444	0	0.77778	2.4877
1.4885	0	0.86097	0.56346	0	0	0.16645	1.1365	0.71173	0.0842	0.66667	0.2619	1.4127	1.15986	1.01927	0.39456	0	0.28685	0.32653	1.4184	1.3469	0.1905	0.0442	0.89456	0	1.66667	0.5	2.22222	0.8333	0.47052	0.54762	0.2806	0.25	0.07029	0	1.2483	0	0.411	0.01701	0.11508	0	0.3673	1.8946	3.0051	3.0051	3.84354	0.02494	0	3.90476	1.3005
1.58773	0.23243	0.31668	0.95121	0	0	0.03104	0.0708	0	0.6202	0.83069	0.41799	0.35979	0.50094	2.16497	0	0.34757	1.06513	0.22865	1.0149	0.2771	1.4805	0.6212	1.37024	0	0.26235	0	0.76235	0	1.40249	1.67196	0.9165	2.72839	0	0	1.4486	0	0	1.19501	1.25397	0	0.1043	2.7415	1.135	1.135	2.47745	0.27727	0	0.93122	0
1.68697	0.25411	1.92893	1.95855	0	1.6913	1.12691	0.4962	0	0.0394	1.31217	0.17725	1.46825	0.3014	2.18311	0	1.53105	0	0	0.2202	0.7685	0.1681	1.2441	1.80348	0	2.8858	0.216	0.54012	0.0432	0.80877	0.44444	0	0.67901	0.12327	0	3.151	0.2721	0.1352	0.1644	1.60317	0.1283	0	1.1398	0	0	0.39494	1.00202	0	0.8254	0
1.7862	0.39796	0.19515	2.12468	0	0.7806	1.64668	0.0198	0.58546	0.1263	1.07937	0.69048	1.52381	0.92347	4.60374	0.36848	0.77211	0	0	0.6327	0.5102	1.3356	2.3605	2.02041	4.19501	1.25	1.9444	1.44444	0	0.03515	0.97619	0.0459	0.02778	0	0	1.9082	2.8345	0.5867	1.67347	0.46429	0.0357	0	0.8481	0	0	0	0	0	2.28571	0
1.88543	0	0.5333	0.5743	0.0675	0.3954	0.93452	0.6594	1.2432	0.5238	0.71693	1.13228	0.68783	2.13587	1.01568	0.06223	0.34473	0.03622	0	1.3608	0.0826	0.7682	0.6126	1.1969	0.78798	1.40123	2.7438	1.0679	0.6019	0	0.40212	0.2598	0	0.88876	0.6429	2.2423	2.8934	0.3953	1.15231	0.34127	0	0	0.5397	0.8187	0.8187	0.55707	0	0.0868	0	0.2047
1.98467	0	0.57752	0.8479	0.30984	2.7551	1.00595	2.2073	0.26573	0.226	1.98942	1.98413	0	1.88738	0.67404	1.57773	0.9377	0.39922	0.15621	1.5164	0	0.4786	0.0845	0.03729	0.42857	1.12037	0.7438	0	1.963	0.88662	0	0.804	0.44136	1.33333	0.7045	1.002	3.6115	3.1003	0.26984	0.29321	0.1362	0	0	1.0832	1.0832	0.76946	0	0.9181	0	1.2261
2.0839	0	2.1875	0.32812	0.01562	1.125	0.15625	1.0625	0.375	0.125	1.33333	1.11111	0	0.83333	1.11111	2.16667	0.5	0.66667	0.83333	2.8333	0	1	0	0.55556	0.66667	0.16667	1.0278	0.5	0.5	0.33333	0	0.5	0.41667	0.5	0.0833	0.4167	1.6667	0.3333	2.33333	0.41667	1.2778	0	0	0.5833	0.5833	0.5	0	0.3333	0.22222	0.8333
[truncated: 6 more columns]

## Sheet: HEK-4-RFP
distance	puncta 1	puncta 2	puncta 3	puncta 4	puncta 5	puncta 6	puncta 7	puncta 8	puncta 9	puncta 10	puncta 11	puncta 12	puncta 13	puncta 14	puncta 15	puncta 16	puncta 17	puncta 18	puncta 19	puncta 20	puncta 21	puncta 22	puncta 23	puncta 24	puncta 25	puncta 26	puncta 27	puncta 28	puncta 29	puncta 30	puncta 31	puncta 32	puncta 33	puncta 34	puncta 35	puncta 36	puncta 37	puncta 38	puncta 39	puncta 40	puncta 41	puncta 42	puncta 43	puncta 44	puncta 45	puncta 46	puncta 47	puncta 48	puncta 49
0	0	0	0	2	0.5556	4.1667	0.75	0	0	0	0	4.1111	0	0	5.3333	1.3889	0	0	0.5	5.4167	0	0	0	0	0	1.0833	0	7.2778	0	1.6667	1.1667	2.3333	0	0	2.0833	0.6667	0	3	3.1111	5.7778	7.1667	1.2222	0.3333	0	0.3333	0.5	0.8333	1.6667	1.5
0.09923	0	0	2.3185	1.3786	0	0.0393	0	0	0.2069	0	0.0378	4.2177	0.1512	0.1512	2.4762	0.2231	1.8001	0	2.1508	1.3256	0.5758	0	0	0	1.2416	0.1035	0.5417	2.5503	0	0.1146	3.1984	4.1772	0	0	0.3108	0.3231	5.9048	4.1119	5.5556	1.7861	4.1905	0	1.6237	0.0159	1.1376	2.8323	0.675	0.0579	0.0615
0.19847	0.5316	5.1701	0.1119	3.0821	0.5054	1.2026	0	0	0.9065	0	1.6689	0	0	0	4.2857	0	8.6814	1.6478	4.9365	0.0191	1.243	0	0	0	0	0	0	0.0159	0	0	0.8519	7.1279	0.3245	0	0	0	0	1.0068	0.0794	0.9025	7.7041	0.2063	3.117	0	0.3042	2.6663	0	0.3803	0.0169
0.2977	0.1185	4.068	4.3946	7.2517	3.3265	0.852	0	0	0	0	8.0159	0	0	0	1.7143	0.131	6	3.373	8.4524	0.1684	4.3776	1.5873	0	0	0	0	0	1.2381	0	0.4286	1.2381	5.0238	0	0	0	0	0	0	0.771	1.4512	1.8333	1.5873	5.4558	0	0	0	0	0.9286	0.5431
0.39693	0	0.907	1.416	4.3332	2.1255	1.5495	0	3.8246	0	0.1443	5.3704	0	0.2608	0.5563	0	0	5.6667	0.3949	2.1746	0	0.7971	0	0	0	0	0.2825	1.4281	4.3466	0	0	0.388	3.9312	0	0	0	0	0	0	0.0416	0.2797	2.0499	0.037	7.1691	0	1.4683	0.1233	0	1.6425	0.4088
0.49617	0	0.0703	0.1537	0	3.3228	2.0397	0.1228	0.5518	3.6627	0.4967	3.3197	0	1.2381	1.6644	0	0	5.0423	3.545	0	0	0.2356	0	0	0	1.1993	0.4019	0.3782	1.7698	0	0	0.2178	1.7407	0	0	0	0.7732	0	0.0181	0	1.5828	0.237	0.0556	5.4762	0	0.8624	0.2702	0	2.0665	0
0.5954	0	1.7914	0.771	0	11.6497	3.6139	0.4473	1.2721	0.5306	0	9.3197	0	6.0544	7.3628	0	4.7976	3.0102	3.432	0.4762	0	0	0	0	0	1.3968	7.9031	0.5034	5.0159	0	1.1905	0.746	0	1.1905	0	0	5.2551	2.7143	1.4649	0	4.381	3.4592	0	1.8707	1.0714	1.6111	0.3022	0	3.9524	0
0.69463	2.75	9.2222	10.679	11.2778	12.6235	8.1574	1.6019	18.284	0.287	0	10.7778	2.7778	6.3704	8.6296	0	4.8549	16.8704	17.3889	2.2778	0.6019	1.5278	3.2099	1.6852	0.463	6.2469	20.821	5.4198	9.7963	7.7037	4.8951	5.3765	1.5802	10.3889	0.6173	2.2685	17.5556	3.7778	2.5185	9.963	13.963	11.3889	0	0.7407	1.2407	5.8889	4.1914	0	3.6481	0.5432
0.79387	7.9864	17.805	12.0653	18.6368	10.1959	14.2583	8.1338	35.5903	3.2279	2.7198	17.6599	8.5737	23.3605	10.9728	8.5714	8.4224	21.6867	32.2967	9.6111	8.1037	4.1198	12.3995	15.318	4.8821	11.3474	28.3316	14.4631	25.2302	15.269	13.3113	4.4824	7.9612	9.888	5.3313	3.0489	28.6871	13.8889	13.4172	21.9206	21.4649	18.7778	1.3968	3.0079	4.2884	23.5635	11.7836	3.7753	8.6271	12.1488
0.8931	13.4847	22.1769	16.2449	25.5102	17.2029	23.3203	11.2857	65.8775	16.4598	14.9286	16.0363	20.7528	37.7075	20.3401	11.7619	16.2817	36.0884	40.0771	26.0238	13.1327	15.3622	10.2143	35.8707	12.7619	26.8571	53.5499	22.9592	30.8651	22	24.6746	14.8095	12.6667	12.8413	13.3821	12.0714	28.5272	17	24.3447	32.2449	27.5964	33.4456	8.8413	13.9762	9.373	35.2857	9.1429	13.6899	12.3379	18.6224
0.99233	16.0113	20.7279	18.4981	27.6201	24.0166	23.9514	13.3057	65.9413	25.2785	23.615	23.384	30.2993	45.4392	21.8934	13.7619	24.1138	39.8398	47.6652	34.4206	29.9119	38.8679	9.5908	35.7857	23.6693	28.7213	51.6871	27.3222	23.209	19.7513	26.3131	21.5062	16.575	18.2725	16.4143	17.3333	31.0782	18.6825	22.9584	35.7362	31.0144	39.8458	26.0106	18.8493	11.6667	38.0847	18.0889	15.2876	10.4227	26.1528
1.09157	13.3951	18.8299	14.8501	23.1694	15.8817	18.6814	11.1003	72.9771	18.6859	14.0506	18.9887	17.6961	42.4218	10.4762	20.2381	19.7791	32.3477	34.6584	33.0317	23.6636	39.5603	14.2451	26.5266	30.4977	17.2698	46.8934	23.3375	18.3571	23.6693	15.6905	18.7549	19.4056	21.3889	18.8445	9.6931	37.4751	14.6984	18.7302	20.9433	14.3084	21.576	30.6825	18.199	9.1217	36.3862	13.6812	22.143	14.1164	27.4895
1.1908	8.0811	11.4966	10.3673	19.0884	21.4728	19.8146	9.1956	58.0544	15.267	8.9541	10.5805	10.3741	25.2698	14.2109	21.0476	11.6071	31.602	17.4909	32.5238	16.5935	28.1378	12.1746	21.1446	27.5442	10.0952	29.4717	12.017	7.8095	17.381	7.3571	8.5476	18.5714	1.32e-12	15.6871	4.6905	27.3095	10.0952	12.7687	7.4626	11.356	10.1531	29.7857	10.2687	7.881	19.4524	10.3333	15.9507	12.9388	16.6372
1.29003	1.945	1.7234	5.9045	1.3865	13.7307	14.0658	5.7925	26.8433	12.4667	0	1.2555	3.4785	18.483	9.9335	14.2857	6.7077	7.4739	3.4872	13.254	12.7379	18.6357	3.7178	19.0826	19.6119	7.0582	17.0486	5.4419	1.9894	3.3563	4.0335	2.4894	9.0723	5.7099	5.3542	4.0212	15.9739	3.7937	2.0484	1.9048	2.1618	4.0385	16.9709	3.2421	4.828	7.4233	10.5362	6.0557	1.6692	4.2149
1.38927	0	9.465e-15	1.5802	5.0864	9.8889	10.0556	1.9722	14.2593	9.6944	0	0.8889	0.5556	4.4444	4	5	2.4846	6.3519	4.9815	2.2778	6.9815	5.5278	0.1235	17.0556	6.6111	0	13.9784	0.1481	8.5556	0.4198	4.8272	1.2037	1.8086	5.9568	0	0.7315	6.6667	1.8889	0.1111	5	0	0.2222	3.8333	3.1111	2.9444	2.1667	4.9969	0.5463	2.2716	0.216
1.4885	0	0.3741	3.5918	0	0.4864	5.5935	3.9354	4.1905	0.2194	1.1854	2.0816	0	3.9365	1.9592	0.4286	0	5.102	0.619	1.1905	6.4546	1.4371	0	6.5629	0.4308	0	2.9847	0.517	1.4444	0.381	7.0556	4.7619	3.1032	1.3016	0	0	3.4184	0	0	5.3673	0.2993	0.051	0.2381	0	1.5714	0	1.1179	0	2.6927	0
1.58773	0.2092	1.6024	3.8468	0.2368	0	0.4063	1.2088	0.414	1.9306	1.7289	0.3084	0	0.0514	0.4384	0	0	0.4656	0	0	2.7091	0.8205	0	2.0531	0.2079	0	0.1297	0	0.172	0	7.8404	0.9674	2.7831	0	0	0.8862	5.8515	0	0	3.9002	0.0809	0	1.754	0	0.1243	0.2646	2.0712	0.5191	0	0.7659
1.68697	0.6572	0.3628	1.7954	0.705	0.8256	0	1.8052	0.2913	5.0119	0	0.1361	0	0	0.8163	0	0	2.904	0	0	0.1594	0.018	0	1.0028	0	0	2.7703	0.0928	0	0	0.7354	4.8139	0.9365	0.3527	0	1.3373	3.4796	0	0	0.7075	0.8707	1.0249	0.3492	0	0.5106	0.9259	0	0.3052	0	0.2484
1.7862	0.2307	3.5374	1.3061	0.7109	0.0964	0	1.8214	1.3061	7.4138	0	0.9388	0	0	0	3.3333	0	1.1633	0	0.9286	0	0	0	4.8872	0	0	2.0142	0.0227	0	0	8.5397	1.7857	0.4286	0	0	0.2024	0.9694	0	0	0	3.5215	4.2551	2.0635	0	0.2063	1.8095	0	1.0488	0	0.5612
1.88543	0.4949	1.8647	0.5568	1.3437	0	0	1.3188	4.1177	7.3348	0	0.0703	0	0	0	1.6667	0.6204	2.4252	0.0813	2.4762	0	4.5593	0.9877	3.7757	0	0	3.5639	0	0	0	2.5573	0.1411	0.0811	0	1.323	0	4.1066	4.8889	0.4717	0	4.4611	3.6372	1.3757	0	0.2831	4.9471	0.0027	1.4917	0.0297	0.1386
1.98467	0.1984	1.2857	0.7155	1.5684	0	1.7974	0	2.0156	0	0	2.4014	0	1.6508	2.712	0	2.4638	6.0922	0.8057	2.3651	0	4.5314	1.5432	0.1043	0	0.8466	7.7771	0.0252	1.153e-13	0	1.3192	0	0.0088	0	1.9238	0	2.5193	2.7302	2.9887	0	10.7959	0.5227	0.4286	0	0.6614	7.7063	0	2.6837	0.0164	1.6738
2.0839	0.8611	2	0.8889	5.1667	1.328e-13	0.0278	1.25	0.5556	0.1667	0	0.3333	2.2222	5.5556	3.6667	4.6667	4.75	6.1667	0.0556	5.3333	0	0	1.9444	5.5556	0	2	2.8889	5	0.3333	0	2	0.5	4.263e-13	3	5.3333	1.3889	0.3333	4	9	0	3.6667	9.948e-14	0.5556	0	0	5.4444	4.6111	4.1667	0	0.3333
[truncated: 7 more columns]

## Sheet: HEK-4-GFP
distance	puncta 1	puncta 2	puncta 3	puncta 4	puncta 5	puncta 6	puncta 7	puncta 8	puncta 9	puncta 10	puncta 11	puncta 12	puncta 13	puncta 14	puncta 15	puncta 16	puncta 17	puncta 18	puncta 19	puncta 20	puncta 21	puncta 22	puncta 23	puncta 24	puncta 25	puncta 26	puncta 27	puncta 28	puncta 29	puncta 30	puncta 31	puncta 32	puncta 33	puncta 34	puncta 35	puncta 36	puncta 37	puncta 38	puncta 39	puncta 40	puncta 41	puncta 42	puncta 43	puncta 44	puncta 45	puncta 46	puncta 47	puncta 48	puncta 49
0	0.2778	0	1	2.1667	4.7222	0.1389	0.5	0	0	5	0	5	0	3.316e-14	5.6667	1.8056	0	2.5556	0.3333	3	0	4.5	0	0	0	0	0	5.8889	1	8.11111	8.8333	2.83333	0.1111	0	0	2	2	3.3333	2.8889	11.6667	3.3333	19.6111	1.66667	0.2222	1	2.75	0.1389	0.5556	0
0.09923	0	0	3.3996	0.0438	0.5457	0.0465	0	1.7674	0	0	0	1.9955	0.1512	0.0302	11.7619	6.5542	0.2525	0.1621	0	1.8949	0	0.8439	0	0	4.134	0	0	0.9709	0	6.9224	9.3236	0	1.7637	0	1.24339	0	0.0635	1.3492	3.037	0.6425	2.4762	3.7937	0.2318	0.6667	0.3413	1.7887	0	0.0579	0
0.19847	0	0	3.0605	1.4903	4.5314	0	0	0.258	0	0	1.3061	2.0454	1.9501	0	6.5714	1.8078	0.5767	0	2.0556	0	0	0	0.3798	0.2834	0	0	0	1.0079	1.1464	7.13051	12.9048	8.3351	0.2028	0	1.18915	0	0	0.7551	2.1043	0	6.3719	3.1825	0.24414	1.1323	0.1217	2.072	0	0.2417	0
0.2977	0	0.4354	7.2472	4.9116	0	0	0.0935	0	0	0	8.3107	0	6.5896	0	1.0952	0	0.8333	0	6	0	0.2449	0	0	0.9297	0	0.8192	0	1.2857	1.4286	1.92857	5.8571	8.2381	0	0	0.09921	0	2.9524	0	0.068	0	1.551	0.1508	0.84014	0	0.6587	2.7063	0	0.8878	2.6077
0.39693	0	1.3923	0.7297	1.8609	0	4.1714	0	0	0.904	0	6.48	0	4.5654	0	0	0.0128	6.195	0	1.9683	0	0	0	0	0	0	0	0	4.9127	4.1825	1.94004	2.1217	6.04497	0	0	0	0	0	0	0	0	3.0748	3.4392	0.85122	0	0.2884	5.7542	0	3.999	2.044
0.49617	0	0.2812	0.0469	0.0915	0	2.4469	0	0	0.1559	0	6.5669	0	0	0	0	0	2.5567	0	0	0	3.1039	0	0	0	2.5185	0.8037	0	11.3889	0.0159	0.70988	4.3624	2.02293	0	0	0	0.5737	0	0	0	0.3991	0	0.873	0	0	0	16.0535	0	4.1873	0
0.5954	0	0	2.7438	1.2279	0.2313	0.5306	0	3.381	0	0	4.5782	0	0.0272	0.2313	0	4.0595	4.0102	1.1293	0	0.123	15.131	0	0.0289	0	11.6984	4.9388	3.5646	8.8968	0	1.65079	7.6746	6.36508	0	0	0	2.1327	1.8095	0	0	2.0816	0	0.8333	1.54195	0	1.3333	11.3271	0	7.8379	3.458
0.69463	0.6111	0	1.3827	0.0617	3.4506	6.0278	1.1019	0.9877	0.1389	0	2.8148	0	0	8.7407	6	5.858	26.6111	6.3519	0.6111	0.5401	14.75	0.1605	0.6019	2.2222	13.1358	7.7654	7.858	6.963	0	9.17901	8.9321	0.06173	0	0	0	1.1111	0.6667	5.963	3.0741	2.7407	0.5	0	3.20988	0.2593	2.8148	22.9907	0	16.9691	2.4506
0.79387	1.5032	0.8844	0	3.6207	21.0481	9.1319	5.7901	6.1222	0	1.1653	1.6417	0	0	19.2653	6.8571	7.5922	37.0442	14.1478	0.3254	6.6711	16.3968	11.2945	0.0448	0.839	22.1217	9.9136	10.3351	4.7857	2.8907	7.41887	3.7284	0.69753	0	0	8.1746	10.2959	13.1111	9.932	4.3039	4.034	8.72	0	0	1.6323	7.3862	25.0961	1.9499	24.8673	0.3013
0.8931	5.1582	2.2404	5.102	16.5476	34.3107	14.9853	16.1735	27.1293	8.3827	8.0476	23.3605	0	3.1837	35.8299	15	19.0754	41.8537	27.6848	6.8333	21.6803	20.6378	26.9286	1.102	10.619	40.9524	11.2472	20.754	13.254	13.381	8.50794	16.4286	2.52381	0	1.1791	4.2381	21.0102	15.8571	21.8299	33.517	11.8073	25.6905	0	0	5.9841	5.5476	14	3.928	29.068	5.0612
0.99233	9.2273	7.6969	9.5598	31.9123	46.407	15.1489	22.6351	32.8098	17.2319	19.1805	34.2857	1.2245	12.4913	45.325	26.1905	38.0635	71.0204	41.3152	18.254	40.8273	29.7141	24.6764	14.6712	18.5892	48.1358	28.3226	26.2662	15.7354	22.2434	4.44004	10.425	1.74956	6.2628	5.7804	0.48677	21.585	17.7302	28.771	70.7823	21.424	43.4308	0	0	10.8228	24.5185	26.9349	16.5259	23.6425	11.4258
1.09157	12.5268	15.8005	13.744	47.8618	37.6213	13.8628	29.8776	51.65	23.7568	19.6607	34.0998	12.845	29.381	50.5374	24.1905	40.0569	74.4014	30.5816	18.5238	49.502	52.5588	22.6376	16.2432	36.7732	37.4145	35.3067	23.49	17.9444	18.8942	4.76808	7.4453	1.57848	13.3748	10.1065	3.41931	43.0533	19.254	24.7052	52.2517	24.8662	47.2642	1.1905	2.51953	11.8069	34.418	24.578	22.5966	17.6663	15.9358
1.1908	13.1315	15.4898	9.3719	32.5408	44.3537	10.996	31.835	65.6961	24.2551	13.3435	24.542	9.1338	31.7188	58.7642	16.3333	24.0119	71.9388	22.4966	6.381	44.6276	45.3214	19.1032	13.165	42.7925	16.7619	38.3509	11.9252	11.881	10.8413	8.21429	7.6429	2.842e-13	7.7143	12.0578	0.65079	51.3333	23.8095	26.8844	31.5578	9.0975	32.0306	6.1984	5.27211	17.3175	17.3889	15.6049	19.4796	11.9388	20.0431
1.29003	9.2438	7.963	7.8692	17.6384	46.551	9.6909	27.0837	46.6914	15.5329	5.205	18.8957	2.127	31.9335	52.7468	4.5714	11.3236	33.9437	10.5249	1.9603	28.7008	27.8137	6.515	14.1825	39.6602	0	34.7344	9.5103	6.4497	8.9921	10.493	7.015	1.15079	5.7707	11.2375	0	39.5374	10.7302	2.1512	9.0189	6.1058	8.4943	7.1402	6.26984	20.4048	3.836	6.9844	11.2997	4.0008	12.0527
1.38927	2.8148	2.3333	4.2716	2.7469	27.1481	3.7037	20.25	30.963	6.4167	0.7346	8.5556	0.963	23.3333	47.3333	5.3333	4.7407	28.2963	0.6481	3.3889	22.2315	13.1852	0.216	5.0556	20.7778	0	20.6543	9.2716	9.4444	0.5432	5.96914	5.2469	7.72222	4.6111	5.8889	0	16.0556	0	2.6667	0.8889	1.7778	0.3333	8.8333	8.28395	12.8333	7.7037	1.2191	2.8704	0	2.2531
1.4885	0.2602	0.8345	0.3855	2.212	23.8367	0	13.9286	20.1973	4.5085	1.1621	0.1633	0	11.7506	31.9138	6.9048	1.7024	4.7857	1.9728	0.8333	14.458	2.6395	0	0.1871	2.8685	0	6.8571	5.1122	2.4444	0.9524	4.1746	14.6746	6.30952	5.5238	1.2755	3.01587	2.5816	2.5238	0.4649	4.5442	0	0.7551	0.7143	2.53061	4	4.6984	2.3838	2.3005	0	0
1.58773	0	5.6886	1.3595	0.4085	15.5142	0.7761	4.6833	4.9181	3.8879	0.0046	0.6682	0.0907	1.2547	17.3129	2.0476	0.769	0.2079	3.6247	1.8254	8.8769	2.7039	0	0	0	0	1.2567	4.6949	2.2751	0.5608	7.80071	11.955	3.00176	1.149	0	0.68783	5.6893	0	0	1.4361	0	0.1247	2.2937	0.35387	2.7513	0.1058	1.4686	2.6684	1.9363	1.125
1.68697	0.2937	0.2721	4.6037	0	5.8589	1.2156	2.8016	1.739	0.737	0	0	0.7831	5.1315	4.0907	0	0.4123	0	5.4289	0.9841	0.9562	4.2071	0	0	0	0	0	5.8752	0.5476	1.0935	4.78042	3.5106	0	2.1658	0	9.33201	0.9286	5.1111	0	1.8435	0	0	2.2698	0	1.291	1.3228	3.4715	1.5259	3.4562	0.3361
1.7862	0.881	2.585	7.3469	0	0.4819	0.737	2.852	2.7483	4.5482	0	0	0.0454	1.8707	0	0	0	0	3.6043	3.0952	0	0	0	1.4473	0	0	0	0.1134	0.7381	2	2.24603	8.2143	0	5.2063	0	3.29762	0	0	0	0	0.0317	0	5.3095	0	0	0.9524	1.949	0	1.5385	0
1.88543	0.873	0	0.4787	0.1149	0	1.7906	0.0334	2.5911	10.8447	0	0	1.3946	9.424	0	0	0	0	5.1606	3.0556	0	0.2411	0	1.9575	0.6361	0	1.9369	0	0.6825	2.1861	2.4709	6.6737	0.3448	0.134	0	0.0873	0	0	0	0	3.9894	0	3.2407	0	0	1.6138	1.971	0	1.0189	1.4505
1.98467	1.2867	0.0952	0	1.7252	0	2.26	0.0831	3.9529	9.0544	0	0	0.5714	1.746	0.1179	0.4762	0	0	5.9036	6.8333	0	0.2266	0	6.6786	0	0	5.0442	0.0504	0	1.2187	1.7963	7.0644	1.12434	0	2.8356	1.60053	0	0	1.1791	0	6.1474	0.4853	0.4127	0	0	1.1931	0.0644	4.8364	4.3346	0.3477
2.0839	0.6111	4.6667	0.6667	0.6667	0.8333	8.8611	0	4.1111	0.5	0	0	1.1111	3.5556	1.5556	4	0	0	5.9444	8.5	0	5.25	0.3333	3.6389	0	1.611e-12	3.6667	0.6667	4	1.4444	2.5	2	1.151e-12	0	7.1667	1.94444	0	3	10.3333	0.8889	4.8889	4.832e-13	0	0	0.1111	10.3889	0	3.4167	5.5	4.4444
[truncated: 7 more columns]

## Sheet: HEK-5-RFP
distance	puncta 1	puncta 2	puncta 3	puncta 4	puncta 5	puncta 6	puncta 7	puncta 8	puncta 9	puncta 10	puncta 11	puncta 12	puncta 13	puncta 14	puncta 15	puncta 16	puncta 17	puncta 18	puncta 19	puncta 20	puncta 21	puncta 22	puncta 23	puncta 24	puncta 25	puncta 26	puncta 27	puncta 28	puncta 29	puncta 30	puncta 31	puncta 32	puncta 33	puncta 34	puncta 35	puncta 36	puncta 37	puncta 38	puncta 39	puncta 40	puncta 41	puncta 42	puncta 43	puncta 44	puncta 45	puncta 46	puncta 47	puncta 48	puncta 49
0	0	0.5	0.25	0	0	0	5.1111	0	10.8889	2	4.737e-14	0	4.8333	0.417	1.3333	5.684e-14	4.2222	7.333	7.6667	0	0	9	0	0	8.0833	0.5556	0	4.1667	4	0.6667	0	1.3333	2.6667	6	2.3333	3.5	0	0	1.1111	0	1.3333	0	0.0556	1.1111	0.4444	4.6667	2.4444	0	0.6667
0.09923	0.0128	2.9853	0.3594	0	0	0	2.8254	0.7121	2.2676	0.0695	1.2923	0	3.5905	6.409	0.8589	0	1.0635	8.878	11.1882	2.192	0	8.4324	0	0.7105	9.4845	1.7918	0	0	1.7687	0	0	1.7687	4.1156	7.229	1.6085	0.4303	0.0811	0	0.6841	0	0	0	1.1005	1.8194	0	2.5705	1.3633	0	0.2963
0.19847	0.2334	4.695	0.3804	0	0.0189	0	3.746	3.1239	3.7053	5.2548	2.3966	0	6.8485	5.691	0.8175	0	3.7491	4.892	0.3749	1.9025	0	6.9274	0	0.2268	2.9316	4.8923	0	0	3.9131	0	0.3673	1.9388	3.9456	2.0091	0.6138	0	0	0	0.9165	0.0952	0	0	5.6508	1.0074	0.3734	2.4802	0	0	0.8889
0.2977	0	1.8209	0.0017	0	4.2449	0	1.3016	0.0595	9.8912	1	7.9898	2.048	5.0215	6.024	0.2579	0	0.0454	5.388	9.288	0.9048	0.1723	0.0726	0	0	13.534	6.2687	0	0	5.6599	0	1.5714	0.8163	5.1837	4.7642	0	2.9206	1.9643	0.2126	0.3571	0	0	0	2.881	0.6542	0.6122	4.4643	0.8163	0	1.3333
0.39693	0	5.8248	0.4938	0	0.8977	0	0.1111	0.3638	4.4776	0.5743	8.1349	15.375	3.2983	3.04	0.0891	0	0.39	9.738	4.4626	0.0952	0.5745	2.1187	0	0	2.1763	0.5979	0	0	2.6153	0	3.7143	0	0.6327	0	0	5.7593	0.8311	0.0491	0	0	1.0185	0	0	0.5905	0.0605	0	0.4555	0	0.4444
0.49617	0.0283	8.2492	0.2143	0	0.1133	0	1.0582	0.2028	1.7662	0.988	5.7829	27.201	2.5957	9.104	0.5547	0	1.6213	3.612	0	0.4626	2.8912	14.4671	0	0	5.0947	3.0329	0	2.46	0.0348	0.8813	3.6122	0	0	1.0771	0	3.9048	0	0.9123	0	0	0.9788	0	2.7513	0.029	2.9136	0.959	0	2.6106	0
0.5954	3.2075	3.8401	1.9898	0.5011	0	0	1.9048	0.2024	0.1837	3.3503	7.3299	35.912	12.5442	18.952	0.3571	0.1633	2.2857	11.51	9.8118	0	6.7211	11.8186	0	2.2313	8.5357	1.3039	0	3.1207	0.1224	2.7336	1.7551	0	0.4354	1.8141	0	3.2619	4.8056	1.4031	0.2041	0	0	0	7.5	7.4082	0.381	1.7976	1.1429	2.3163	0
0.69463	8.0463	6.3333	3	0.963	0	3.5185	4.4444	3.0062	1.7099	7.2407	24.3765	72.981	34.8457	49.238	11.0741	1.5556	12.2222	34.185	8.3333	3.1111	4.4444	8.1111	2.963	10.1111	2	0	0	6.1512	1.6296	4.0741	9	0.6667	0.3333	0	2.4074	1.9012	7.4105	5.6944	1.5679	0	0	2.4198	2.2963	2.3765	2.1728	2.571	8.1481	11.4321	0.5185
0.79387	15.0954	11.8292	8.8265	8.293	11.6647	6.619	16.254	12.0736	4.0006	20.7096	28.7053	95.115	60.9318	82.284	35.9678	23.2706	9.4717	58.064	26.1489	14.9637	3.7732	19.0249	23.6183	10.7664	18.6544	2.042	0	14.5559	3.4308	12.4219	17.7755	7.9184	16.3605	1.1383	4.4444	9.4409	16.3651	11.2802	7.2375	0	0.6905	5.6411	24.2707	4.081	10.8362	4.0542	21.0988	20.7279	20
0.8931	23.0306	23.398	23.4592	24.6735	22.4263	13.4444	33.4127	34.0198	14.7279	29.7007	39.517	129.232	85.6292	129.028	42.0357	45.2245	25.5669	89.061	34.8503	17.458	14.3946	29.3673	49.2517	13.9388	32.9252	14.7766	8.1803	25.3827	13.9932	17.8673	23.3265	9.966	20.7279	11.4422	10.8095	13.0714	16.3413	13.7976	21.5975	6.9524	10.8571	7.8651	26.8175	18.2166	11.0794	13.4881	18.9184	27.2449	44
0.99233	21.0652	27.1943	28.8498	41.8859	22.6356	23.6561	40.6984	36.2359	36.3726	38.4114	43.7943	138.06	96.2997	155.254	39.8977	44.0257	31.4376	100.815	45.8254	25.0348	22.5314	47.5699	65.9849	23.3621	41.8231	23.6002	22.8919	27.4764	25.7445	12.7744	22.6327	19.7823	22.9592	16.4535	5.8942	15.3448	20.7804	22.2198	19.4073	16.9048	23.4603	23.7504	25.8554	21.1728	15.7133	22.3898	45.8569	35.1652	58.3704
1.09157	20.7553	17.1601	16.9563	39.8098	23.1071	17.2222	38.1376	31.0507	36.2774	42.8466	45.1999	135.732	92.4454	159.132	39.2487	46.2736	28.5624	74.513	42.9811	15.8957	15.7188	39.6848	61.0642	16.5147	34.4898	18.1859	15.4822	16.5983	21.6493	15.5637	22.6327	9.0748	14.9388	12.7392	3.3228	16.2892	12.4775	14.2991	17.3511	9.381	16.6693	15.4092	19.1314	10.2205	13.7745	21.2584	36.423	29.5336	58.4815
1.1908	13.3776	9.7914	11.3418	26.5238	16.085	14.4603	24.9683	20.75	29.5238	41.5952	43.0646	121.959	78.0193	132.56	30.1786	29.0612	21.4558	48.85	28.4263	12.2608	13.5374	14.3628	46.4966	10.1633	28.7755	7.619	7.5351	8.1837	18.8367	8.6054	10.102	6.551	8.1905	4.0091	0.381	7.254	6.9643	10.3078	15.0476	4.1429	5.0397	3.4206	5.619	10.568	8.7007	2.6984	21.5102	21.9909	37.2222
1.29003	9.1283	6.6198	1.2812	10.2908	7.2058	2.5979	9.2063	14.3214	16.2702	18.2499	29.0891	96.566	45.2561	89.954	29.6949	17.4709	11.1338	19.067	15.9637	11.2305	8.0711	7.7098	20.0711	10.0491	17.3022	4.8764	5.9509	2.5931	6.4278	8.6518	3.102	7.8299	4.0068	0.0726	0	0.8157	8.3298	5.1557	1.9397	0	0.5053	0.9039	1.9885	0.9802	2.7312	2.2112	5.028	9.6256	16.037
1.38927	0.6481	0	0	1.1852	0.2099	1.1111	8.7778	7.3549	1.9259	8.3951	11.642	60.395	19.4012	62.265	16.1543	3.6296	10.7407	10.259	13.9259	2.7778	3.3333	0	2.963	2.4444	10.3426	1.172e-12	3.463	1.2438	2.4074	4.2901	8	4	3.6667	0	0	0	7.2037	3.3796	0.7778	1.6667	0.8148	0.1358	0	0	1.1605	0.0154	0.1728	1.9259	4.5185
1.4885	0	0.042	0	0	0	4.791e-13	7.1429	0.9167	0.2721	3.4014	0.8288	17.245	4.8129	27.345	1.1071	0.2721	8.0408	10.714	5.8231	8.5646	2.3673	0	0	0.1995	15.0102	0	4.9728	3.8912	1.5918	2.3084	7.6939	0	0.9524	0.4717	5.074e-14	0	2.1587	1.4031	0.1156	0	2.4127	0.5714	0	1.3469	1.2109	0	0	2.0204	1.7778
1.58773	0	0.6572	0.2398	0	0	0	7.3175	1.2174	0.9562	0.02	0	5.824	4.452	16.077	1.0115	3.5676	0.8866	4.566	4.4807	6.1943	0.2056	6.6327	0	0.1179	13.6578	2.3745	1.5087	3.6292	1.8118	0.73	3.9184	1.1633	0.1361	4.3515	0	0	0	0	0.1197	0	6.9048	0	0	7.7773	3.7435	0	0	3.1745	4.963
1.68697	0	0.6385	0.1542	0.7818	0	0	7.2804	2.5216	0.0246	0	0.2326	0.115	0	5.008	1.2469	0.3326	0.5321	1.528	0.1187	3.1202	0.1814	14.059	0	1.1156	11.7096	1.7143	6.3643	0.7106	0	1.0753	0	0.4898	1.6327	2.9116	0	0	0	0	0.3811	0	4.6587	0	0	3.4846	2.6052	0	0	3.7564	2.2963
1.7862	0	0.7823	1.8367	2.3605	0	0.0794	3.746	8.9484	0	0	0.0646	2.139	0.3061	0.575	0.1548	0.7143	7.712	0.082	0.3878	0	0.2494	5.4354	0	0	3.0476	3.1134	4.7347	3.068	0	0	0	0.449	0.4626	2.4036	1.785e-13	0	0	0	0.1066	0	2.2619	0	0	5.644	0.5782	0	0	3.0238	2.6667
1.88543	0.6066	0.3842	2.5476	3.1532	0	0.4233	3.6508	1.5291	0	0	1.8569	3.02	0.4962	0.132	0	0	6.7483	0	4.2063	0	0	1.6024	0	0	0.7848	2.4301	0.5197	0.8891	1.4059	0	0	0.5306	0	1.3152	0	2.8501	0	0	1.494	0	8.2381	0	0.2981	4.2288	0.0504	1.9436	2.6523	1.192	3.5556
1.98467	1.9989	0.3413	2.0595	1.9824	0	0.2222	3.5291	0.9436	0.4583	0	2.8057	3.412	0.0579	0.795	0	2.3386	5.9947	0.193	0.8466	0.8163	0	0.0726	0.8677	0	1.8105	3.3231	0.079	0.0565	1.2404	0.3013	0	0	0	3.9456	1.8519	0.5679	1.8629	0	0.1096	8.0476	8.1931	0	4.1517	7.6848	0.0338	5.3108	9.5888	0	1.037
2.0839	1.25	2	3.3333	3	0	0.6667	5.3333	5.3333	3.79e-14	0	6.3333	0.667	1.5556	1.667	0	5.816e-26	7.2222	1.137e-12	1.1111	2.6667	1.1111	0	8.6667	0	3	1.8333	5	0.8333	2	0.5	3.231e-26	2	0	7.1111	9.29e-13	0	1.25	0.3333	2.5	0	2.5556	2.2222	4	3.5556	2.3333	4.2778	8.3333	0	0
[truncated: 46 more columns]

## Sheet: HEK-5-GFP
distance	puncta 1	puncta 2	puncta 3	puncta 4	puncta 5	puncta 6	puncta 7	puncta 8	puncta 9	puncta 10	puncta 11	puncta 12	puncta 13	puncta 14	puncta 15	puncta 16	puncta 17	puncta 18	puncta 19	puncta 20	puncta 21	puncta 22	puncta 23	puncta 24	puncta 25	puncta 26	puncta 27	puncta 28	puncta 29	puncta 30	puncta 31	puncta 32	puncta 33	puncta 34	puncta 35	puncta 36	puncta 37	puncta 38	puncta 39	puncta 40	puncta 41	puncta 42	puncta 43	puncta 44	puncta 45	puncta 46	puncta 47	puncta 48	puncta 49
0	0	5.25	0.25	0.6667	0.9444	0	7.8889	6.5833	0	1.2222	1.6667	0	4.8333	0	0.4167	0	5.5556	9.333	4.6667	0.8889	8.4444	1.516e-13	0	0	4.5833	7.2222	0	0.4167	9.3333	0	0	2.3333	7.3333	11.7778	0	0	5.1944	0	9.5	2.3333	0.3333	0.5556	0.5	0	0.2222	0.6667	9.8889	0	0
0.09923	0.0055	12.8668	0.3543	0.0156	1.8544	0	12.1746	1.284	0.2992	1.0166	0.2666	0	3.5905	0	1.7716	0.6039	12.1338	0.661	4.9161	1.9289	4.6311	1.5382	0	0.133	2.2332	6.0306	0	0.4342	0.8828	0	0	9.2857	0	11.7823	1.6085	0	1.0648	0	4.9438	3.2381	0.6138	0	0	0	0.7838	1.7782	3.8801	0.3381	0
0.19847	1.0635	10.987	0.4909	0	0.0063	0	8.1429	6.44	0.5493	0.6362	0.4326	0	6.8485	1.146	1.8166	0.0605	6.1572	0.314	7.619	0	0	0	0	0	16.3447	5.246	0	0.7006	6.2494	0.2954	0	3.102	0	10.6259	0.6138	0	0	0	0.4724	0	0	0	0	0	1.934	0.7337	8.6692	0.0867	0
0.2977	1.1621	9.9649	0.9983	0	1.415	0	6	0	0	1.6088	2.2687	2.048	5.0215	8.286	3	0	2.1678	0.68	4.2268	0.6032	0	0.0907	0	0	2.7585	9.7211	0	0.5068	13.9388	0.517	0	1.8912	0	0.898	0	0	3.1429	0	0	2.7143	0	0	1.9048	0	1.4626	0.3373	5.8571	2.6927	2
0.39693	0.1393	6.6321	0.5062	0	0.2633	0	0.4286	0.1146	0	1.2611	8.7487	15.375	3.2983	14.263	3.9625	0	9.5556	2.438	5.1066	2.0106	0	0	0	0.0015	5.5731	8.5809	0	0.7048	6.5896	1.9683	0	0.8163	0	0	0	0.93915	4.6658	0.0115	0	1.1905	0	0	14.6411	0	4.4863	0.0406	2.8924	0.5392	1.3333
0.49617	0.846	7.4996	0.0255	0	0	0	0	0.2028	0.679	13.0034	6.8303	27.201	2.5957	21.517	5.9731	0	5.6402	10.854	11.5949	1.0794	1.542	0.3628	0	0	0	0.4739	0	0.3572	1.5064	7.5475	8.0816	0	0	0	0	5.83951	5.164	0	0	0	0	0	15.0362	0	0.1036	0.6905	3.7455	0	3.7037
0.5954	0.0108	3.8237	2.1122	0	0	0	0	0	10.017	9.8027	14.8571	35.912	12.5442	35.25	6.2381	0	0	11.449	0	0	3.2653	0.7483	0	1.3719	0.2296	0	0	2.4235	6.6531	29.4399	8.8776	1.0884	0	0	0	6.95238	6.0119	0	0	0	0	0	17.9762	0	5.1701	4.0119	16.5306	2.602	2.6667
0.69463	8.2963	1.0093	6.6944	0	2.8519	0	1.1111	0.2716	14.9877	3.284	22.2778	72.981	34.8457	59.012	23.4198	0	8.4444	23.926	2.8889	0	11.5926	4.6667	0	0.963	1.5463	0.1296	0	11.5926	2.7037	55.2778	15	6.6667	0	0	5.963	1.90123	4.0062	1.7407	2.1728	0	0.9259	5.2284	0.5556	0	0.5802	0.9475	13.5802	0.4321	0.2593
0.79387	15.311	6.8683	17.5901	5.2814	9.1357	1.6349	4.4762	7.2566	40.4748	22.2717	43.6247	95.115	60.9318	105.512	30.011	2.1693	23.8541	57.283	17.8375	0.0136	28.907	26.4308	4.3764	0.678	0.6	7.4546	1.689	10.9927	7.6954	57.7588	17.1429	14.4082	0.7755	0.0476	20.0106	1.1843	12.1437	4.6028	2.3754	14.5714	14.7884	19.4912	0	0	9.0401	6.7377	14.5228	0.6039	3.5556
0.8931	24.9507	14.2483	40.1173	16.1088	19.5884	14.1587	6.6984	10.8968	48.8265	42.8764	48.2925	129.232	85.6292	110.548	26.25	10.2721	28.2132	86.762	39.3265	1.7687	35.5646	35.7415	14.3878	11.7914	15.8946	32.3639	28.0612	18.4626	19.034	61.7415	13.8571	23.034	21.9728	0.9796	34.7619	0.71429	23.4841	17.8044	8.2596	32	30.2619	22.9286	4.881	3.6791	5.9546	23.119	20.6009	6.9218	4.6667
0.99233	32.5489	35.5648	48.1321	33.6896	22.9914	17.6138	10.8095	33.731	76.1315	39.6917	46.1517	138.06	96.2997	105.592	21.9934	19.9932	31.6259	114.966	56.415	27.7347	40.5624	29.6493	29.3749	13.7952	6.6478	49.2472	27.9977	9.2741	28.7241	64.4471	10.1429	25.3129	30.5646	10.5941	23.1693	3.41534	22.78	14.4992	19.972	41.9524	21.3519	33.2169	3.2787	15.5131	12.8801	31.0798	17.0522	17.2974	16.7407
1.09157	30.4624	33.0864	30.8605	31.8068	20.5039	16.746	6.8466	36.821	68.5918	28.4215	48.9843	135.732	92.4454	105.148	18.1534	37.6803	18.4913	121.887	60.2827	32.4966	39.6667	24.4104	42.74	19.2132	17.7271	47.2517	31.082	1.5746	14.4067	39.091	14.4286	26.4014	21.6803	10.0703	16.2646	1.73545	26.0357	18.15	8.2642	36.4762	19.9286	15.9868	0.8519	5.775	6.7145	23.198	39.0522	16.0771	22.7778
1.1908	23.1417	24.5765	13.7942	26.3061	16.1259	10.127	3.2381	35.4167	55.2721	20.2891	29.2449	121.959	78.0193	106.738	18.1071	29.7551	24.3605	110.837	52.0499	21.5714	30.61	24.5397	43.5034	23.8299	0.3929	36.1224	18.0907	0.5527	15.8231	19.3639	13.4898	19.3469	17.4762	0.2857	8.619	0	32.0714	15.3435	0.6973	17.381	27.4841	5.3968	0.2857	8.0714	1.8435	3.6706	18.483	10.7358	18.8889
1.29003	19.8358	10.1032	11.1088	12.7425	0	1.3598	8	21.034	30.8828	7.8146	16.0775	96.566	45.2561	101.553	10.9039	21.5102	27.5465	74.369	42.6077	17.0189	7.0899	13.4142	25.2101	21.127	3.1096	11.8265	6.237	0	11.9796	12.9198	12.8571	12.449	9.4082	0	0.7407	0	34.7725	3.164	0.5779	29.0952	16.5106	0.582	2.7116	0.2217	0.5014	0	6.7145	3.4359	13.1481
1.38927	4.2685	8.9444	5.6944	0.8889	0	1.1111	7.3333	4.2654	1.6049	6.179	8.9444	60.395	19.4012	80.716	2.0895	6.3704	12.0741	54.259	21.9259	17	1.44e-12	5.3333	5.9259	22.3333	8.7963	1.5556	8.6111	3.1296	6.3704	6.9815	5	2.6667	10.6667	6.6667	0.7778	0	22.4167	4.9537	1.037	11	15.4815	0	3.8519	2.5062	0.1235	0	6.2469	0.6481	5.9259
1.4885	0.5454	0.9762	0	0	0.017	6.496e-14	5.381	3.9881	0	6.0408	6.0023	17.245	4.8129	44.024	0.6548	0	10.898	36.673	10.9728	8.1361	0.2313	4.4717	0	4.4626	0.5051	0.5261	5.6791	3.2908	0.2653	0	12.1429	2.2109	5.0748	2.1769	6.095e-14	0	4.7222	2.7041	4.6156	8.9048	5.627	0	0	7.0612	1.7211	0	1.619	5.9694	5.3333
1.58773	0	0.119	0.3486	0	0	0	6.7619	0.2668	0	9.6512	5.3633	5.824	4.452	20.605	0	0.003	10.9955	8.784	9	5.3386	0.5563	13.8428	0	1.6115	1.6515	2.7759	6.9788	0.4823	9.0401	0.0156	5.551	0	0.1361	1.5193	0.6984	1.17284	0	0	16.7779	0	10.7513	0	0.03	5.1829	4.8589	0	0	9.0394	11.6667
1.68697	0	0	1.6066	0.6941	0	0.2381	12.4868	0	0	5.6841	1.5382	0.115	0	1.579	0	0	7.5155	4.648	0.8519	0.5442	0	30.4036	0	0.3719	1.2398	5.5238	4.6134	1.5458	3.1527	0.7599	0.8571	0	0	0	0	0.40917	0	0	9.6974	0	9.3386	0	0.0273	7.1017	8.0491	0	0	3.9502	13.9259
1.7862	0	0	0.051	5.0544	0	2.9365	14.3651	0.1468	0	1.0771	0	2.139	0.3061	1.194	0	0.6395	2.907	0.327	4.9116	0	0	16.3265	0	0	4.1548	7.441	9.1973	8.6293	3.7007	3.619	0.8571	0	0	1.9093	0	0.78571	1.0952	0	10.5986	0	1.8333	0.6349	0	3.0669	0.5782	0.2976	0	2.5442	10.3333
1.88543	2.1054	0	0	7.1539	0	0.3598	5.6825	0	0	0	0	3.02	0.4962	0.051	0	0.2411	0.2902	0	1.2018	0.9373	0	2.4036	0	0	2.3707	15.0325	0.0718	10.8806	2.2011	5.0232	0	0	0	6.263	0	1.20018	0	0	0	0	2.7407	2.5855	2.3616	5.3071	0	5.6808	0	0	11.2963
1.98467	3.1395	0.9507	2.1327	9.0161	0	5.5238	10.6032	0	0	4.1597	1.8506	3.412	0.0579	0	0	1.3424	0	0	0	0.6712	0	0.1088	0.257	0	3.422	3.3639	8.2577	1.9326	0.9418	3.6785	0	0	0	7.1088	0	0.44621	0	0	0.0154	2.0952	1.0926	13.2205	9.3801	15.9418	0.002	14.791	0	0	3.9259
2.0839	2.25	0	6.3333	10.3333	0	1.3333	14.6667	0	0	6.1667	7.6667	0.667	1.5556	0	0.1389	1.535e-12	0.4444	0	1	1.7778	0	0	7.579e-13	0	0.8333	0.8333	8.7778	2.2222	13.6667	3	0	0	0	7.3333	0	1.11111	0	0	0.1667	5.3333	1.6667	2.3333	9.1667	20.7778	7.6667	12.3611	0	0	0
[truncated: 46 more columns]

[truncated: 10 more sheets: HEK_Dox_1_RFP, HEK_Dox_1_GFP, HEK_Dox_2_RFP, HEK_Dox_2_GFP, HEK_Dox_3_RFP, HEK_Dox_3_GFP, HEK_Dox_4_RFP, HEK_Dox_4_GFP, HEK_Dox_5_RFP, HEK_Dox_5_GFP]
